# Supplementary material for: In Silico Prediction and Bioactivity Evaluation of Chemical Ingredients Against Influenza A Virus From Isatis tinctoria L
Source: Front Pharmacol. 2021 Dec 7;12:755396. doi: 10.3389/fphar.2021.755396 (PMC8689007; doi:10.3389/fphar.2021.755396)
Supplement: Supplementary file 1 [file DataSheet1.ZIP]

Archive with 8 entries (7 files):
- Supporting information/
- Supporting information/Figure S1. Workflow of network-based anti-IAV drug discovery combined with experimental-validation from BLG.tif
- Supporting information/Table S1. Chemical information, scaffolds clustering analysis and virtual screening results of the 269 compouds in BLG.xlsx
- Supporting information/Table S2. Information on the influenza virus host protein gene set.xlsx
- Supporting information/Table S3. Compound-target interactions of the ingredients isolated from BLG.xlsx
- Supporting information/Table S4. Potential anti-influenza candidates predicted by the network-based predictive models.xlsx
- Supporting information/Table S5. Detailed explanation and reference optimal scope of the chemical physicochemical properties evaluated in this study.xlsx
- Supporting information/Table S6. KEGG enrichment analysis results of the 27 influenza virus host protein targets of BLG.xlsx
