# Supplementary material for: In Silico Prediction and Bioactivity Evaluation of Chemical Ingredients Against Influenza A Virus From Isatis tinctoria L
Source: Front Pharmacol. 2021 Dec 7;12:755396. doi: 10.3389/fphar.2021.755396 (PMC8689007; doi:10.3389/fphar.2021.755396)
Supplement: Supplementary file 1 [file DataSheet1.ZIP › Supporting information/Table S1. Chemical information, scaffolds clustering analysis and virtual screening results of the 269 compouds in BLG.xlsx]

## Sheet: Sheet1
Chemical ID	Inchikey	Smiles	Cluster group	Druglikeness (Probability)	F20% (Probability)	PPB	Note
Chemical-01	GESJIKYYEGPJJU-UHFFFAOYSA-N	OCC1OC2C(C1O)(O)C(=O)N1C2(C(=O)c2c1cccc2)c1c[nH]c2c1cccc2	4	0.518	0.344	65.83
Chemical-02	NAJPAGUETSZHOG-XFWSIPNHSA-N	CCCCO[C@]1(CO)OC[C@H]([C@@H]([C@@H]1O)O)O	4	0.858	0.294	21.243
Chemical-03	DSPVMXZFVUAEBC-UHFFFAOYSA-N	Oc1ccc2c(c1)C(=O)NC(N2)c1cccc2c1cccc2	2	0.544	0.696	89.335
Chemical-04	PKKMITFKYRCCOL-QGOAFFKASA-N	OCC1OC(S/C(=N/OS(=O)(=O)O)/Cc2cn(c3c2cccc3)OC)C(C(C1O)O)O	4	0.494	0.407	63.131
Chemical-05	MQYNKBGLFNKJPL-UHFFFAOYSA-N	CCCCC(COC(=O)c1ccccc1C(=O)OC)CC	2	0.634	0.453	87.608
Chemical-06	UBCUTNIGHUVICE-UKTHLTGXSA-N	COc1cc(/C=C/2\CCn3c2nc2ccccc2c3=O)cc(c1O)OC	2	0.32	0.523	90.446
Chemical-07	JNLNPCNGMHKCKO-UHFFFAOYSA-N	C1=CC=C2C(=C1)C(=C(N2)O)C3=NC4=CC=CC=C4C3=O	2	0.592	0.7	81.802
Chemical-08	NAJPAGUETSZHOG-UHFFFAOYSA-N	CCCCOC1(CO)OCC(C(C1O)O)O	4	0.858	0.294	21.243
Chemical-09	RFVWKLNLIWVJRR-UHFFFAOYSA-N	Oc1ccc(cc1)c1cc(=O)c2c(o1)cc(c(c2O)C1OC(O)C(C(C1O)O)O)O	4	0.552	0.574	74.416
Chemical-10	IDJSPRLSNPEEBM-UHFFFAOYSA-N	OCC1OC(Oc2cc3oc(cc(=O)c3c(c2C2OC(O)C(C(C2O)O)O)O)c2ccc(cc2)O)C(C(C1O)O)O	3	0.59	0.515	75.106
Chemical-11	KJIONTCDDJOZNE-UHFFFAOYSA-N	OCC1Cc2cc(OC)c(cc2C(C1CO)C1=CC(=C(CC1)O)OC)O	2	0.534	0.496	77.871
Chemical-12	HBOKEJUQCLQBCB-UHFFFAOYSA-N	COc1cc(cc(c1O)OC)C1C2CCCN2C(=O)c2c1c(=C)[nH]c1c2cccc1	2	0.358	0.476	90.173
Chemical-13	IHCSECSAXPWPMA-UHFFFAOYSA-N	OCC1OC(OC2C(O)C(O)OC(C2O)c2c(O)cc3c(c2O)c(=O)cc(o3)c2ccc(c(c2)O)O)C(C(C1O)O)O	4	0.568	0.515	74.874
Chemical-14	HBWXRTLRMIJOQM-UHFFFAOYSA-N	OCC1OC(OC2C(O)C(O)OC(C2O)c2c(O)cc3c(c2O)c(=O)cc(o3)c2ccc(c(c2)OC)O)C(C(C1O)O)O	2	0.53	0.566	75.287
Chemical-15	KIGOIPXXDBNLEL-UHFFFAOYSA-N	OCC1OC(OC2C(O)C(O)OC(C2O)c2c(O)cc3c(c2O)c(=O)cc(o3)c2ccc(cc2)O)C(C(C1O)O)O	4	0.556	0.515	76.159
Chemical-16	BTAACUKNKHWNRK-UHFFFAOYSA-N	OCC1OC(OC2OC(C(C(C2O)O)O)c2c(O)cc3c(c2O)c(=O)cc(o3)c2ccc(cc2)O)C(C(C1O)O)O	4	0.626	0.515	75.972
Chemical-17	HGWRKIOMUDWHHZ-UHFFFAOYSA-N	OCC1OC(C(C(C1O)OC1OC(CO)C(C(C1O)O)O)O)c1c(O)cc2c(c1O)c(=O)cc(o2)c1ccc(c(c1)OC)O	2	0.55	0.512	76.232
Chemical-18	VIKGCVPVRTWXMM-XJDVUEDHSA-N	OCC(C(c1cc(OC)c(c(c1)OC)O[C@@H]1O[C@H](CO)[C@H]([C@@H]([C@H]1O)O)O)O)O	3	0.73	0.447	30.529	Cluster center
Chemical-19	BLADDSXOHHCGMW-UHFFFAOYSA-N	COc1cc(ccc1OC1CCC(C(C1OC1CCC(C1O)(O)CO)O)O)C1OCC2C1COC2c1ccc(c(c1)OC)O	2	0.484	0.427	82.998
Chemical-20	VAFZRPBWPSNLTR-UHFFFAOYSA-N	OCC1OC(Oc2ccc3c(c2)c(=O)[nH]c(c3)c2ccc(o2)CO)C(C(C1O)O)O	3	0.638	0.302	67.691
Chemical-21	SVSMMBKUDGMHRR-UHFFFAOYSA-N	OCc1ccc(o1)c1cc2ccc(cc2c(=O)[nH]1)O	2	0.594	0.516	85.224
Chemical-22	IDPCCZAHFVRMNJ-UHFFFAOYSA-M	[S-]/C(=N/OS(=O)(=O)O)/Cc1c[nH]c2c1cccc2	3	0.65	0.425	74.141
Chemical-23	YECUBJQNTNKVDT-UHFFFAOYSA-N	OCC1OC(Oc2ccc(cc2OC)C(C2COCC2Cc2ccc(c(c2)OC)O)O)C(C(C1O)O)O	3	0.624	0.381	77.37
Chemical-24	IMMCEXDJRKGRBS-YPKPFQOOSA-N	Oc1ccc2c(c1)N/C(=C/1\C(=O)Nc3c1cccc3)/C2=O	2	0.592	0.639	83.392
Chemical-25	HUWHFZRTOKXROI-UHFFFAOYSA-N	CCCCCCCCCCC(=O)COC1CCC2(C(=CCC3C2CCC2(C3CCC2C(CCC(C(C)C)CC)C)C)C1)C	5	0.618	0.472	75.469
Chemical-26	FTFVDPZQHBSJSF-UHFFFAOYSA-N	CC(=O)OC1=COC(C2C1CC(=O)OC2C)O	4	0.682	0.383	19.744
Chemical-27	FDQWKLKMJSBEJA-WUXMJOGZSA-N	C/C=C(/C(=O)COC1c2c(OC1C(OC(=O)C)(C)C)ccc1c2[nH]c(=O)cc1)\C	4	0.446	0.312	89.714
Chemical-28	RTBMGIFWUOGCRZ-ZCXUNETKSA-N	O=C1c2ccccc2N/C/1=C(\c1c[nH]c2c1cccc2)/C(=[N-])C	2	0.586	0.637	88.945
Chemical-29	UOOKFYJALZVBNV-UHFFFAOYSA-M	COn1cc(c2c1cccc2)C/C(=N\OS(=O)(=O)O)/[S-]	4	0.464	0.481	78.919
Chemical-30	RYLBYBPLWNFWPG-XGMUFTKKSA-N	COC(=O)CCC1C(C)C2=N/C/1=C\1/CC(=O)c3c1[nH]c(c3C)/C=C/1\N=C(/C=c/3\[nH]/c(=C\2)/c(C)c3C=C)C(=C1CC)C	5	0.374	0.488	88.721
Chemical-31	XAWFYPABHPYOBL-KTKRTIGZSA-N	CCC(C(C)C)C/C=C\C(C1CCC2C1(C)CCC1C2C(C)C=C2C1(C)CCC(C2)O)C	5	0.626	0.471	81.005
Chemical-32	SWQKPUUWOMWBIB-KHPPLWFESA-N	CCC(C(C)C)C/C=C\C(C1CCC2C1(C)CCC1C2C(CC)C=C2C1(C)CCC(C2)O)C	5	0.632	0.471	79.122
Chemical-33	KCJFNQDFUBZAOX-UHFFFAOYSA-N	CCC(C(C)C)CCC(C1CCC2C1(C)CCC1C2CC(C2C1(C)CCC(C2O)O)O)C	5	0.698	0.477	84.67
Chemical-34	HXBOVHHWZNXQOG-NXVVXOECSA-M	COc1cc(OC)cc(c1)/C(=C\1/C(=O)Nc2c1cccc2)/[O-]	4	0.538	0.552	90.355
Chemical-35	UWPXXGPTDSEESY-UHFFFAOYSA-N	COc1cc(cc(c1CO)OC)C1C(=O)Nc2c1cccc2	2	0.546	0.601	87.701
Chemical-36	CKXSUNNEIDPPAW-UHFFFAOYSA-M	[S-]/C(=N\OS(=O)(=O)O)/Cc1cn(c2c1cccc2)S(=O)(=O)O	4	0.484	0.447	66.952
Chemical-37	FLJICWZSHAGHJX-BUHFOSPRSA-N	O=C1/C(=C/2\NC(=O)c3c2cccc3)/Nc2c1cccc2	4	0.662	0.728	82.566
Chemical-38	IWGANRXBUPWVLV-UHFFFAOYSA-N	COc1cc(cc(c1O)OC)C1C2CCCN2C(=O)c2c1c(=O)[nH]c1c2cccc1	2	0.398	0.54	89.593
Chemical-39	DNXDKUABHCYXKB-OKAJUWNNSA-N	C/C=C/C(=N/OS(=O)(=O)O)/SC1OC(CO)C(C(C1O)O)O	4	0.854	0.4	35.46
Chemical-40	HPMOXCJRBCHIDW-UHFFFAOYSA-N	OCC1OC(Oc2ccc(cc2OC)CC2COCC2C(c2ccc(c(c2)OC)OC2OC(CO)C(C(C2O)O)O)O)C(C(C1O)O)O	3	0.624	0.381	70.861
Chemical-41	KQRSGRCNDVKDRJ-QAVVBOBSSA-N	O=C1c2ccccc2N/C/1=C\1/N=c2c(=C1C1=c3ccccc3=N/C/1=C\1/Nc3c(C1=O)cccc3)cccc2	2	0.666	0.684	78.172
Chemical-42	RHYVGCKRBKDRDX-UHFFFAOYSA-L	OCC1OC(C(C1OP(=O)(OC(CNC(=O)CCC1(C)C2=NC(C1CC(=O)N)C1(C)N=C(C(C1(C)CC(=O)N)CCC(=N)[O-])/C(=C/1\N/C(=C\C3=N/C(=C\2/C)/C(CCC(=N)[O-])C3(C)C)/C(C1(C)CC(=O)N)CCC(=N)[O-])/C)C)O)O)[n+]1c[nH]c2c1cc(C)c(c2)C	5	0.354	0.301	68.361
Chemical-43	CPTCHGRDJMOIJZ-UHFFFAOYSA-N	CC(C(CCC(C1CCC2C1(C)CCC1C2CCC2C1(C)CC=C(C2)O)C)C)C	5	0.716	0.444	80.848
Chemical-44	KRWUDKFCELFAOW-UHFFFAOYSA-N	OCC1OC2C3(C1OC(O3)(C)C)C(=O)N1C2(C(=O)c2c1cccc2)c1c[nH]c2c1cccc2	3	0.43	0.487	82.406
Chemical-45	CZNFJYHDUOEVJW-UHFFFAOYSA-N	OCC1OC(OC2OC=C(C3C2C(C)OC(=O)C3)OC(=O)C)C(C(C1O)O)O	4	0.73	0.318	24.811
Chemical-46	RNCPXADAJMCQLQ-UHFFFAOYSA-N	OCC1OC(Oc2ccc3c(c2)[nH]cc3CC#N)C(C(C1O)O)O	3	0.656	0.305	47.182
Chemical-47	JUJIQKRWLCSYQD-UHFFFAOYSA-N	OCC1Cc2cc(OC)c(cc2C(C1CO)c1cc(OC)c(c(c1)OC)O)O	2	0.66	0.601	83.005
Chemical-48	VIKGCVPVRTWXMM-UHFFFAOYSA-N	OCC(C(c1cc(OC)c(c(c1)OC)OC1OC(CO)C(C(C1O)O)O)O)O	3	0.73	0.447	30.529
Chemical-49	GAYKAIAESJROGN-UHFFFAOYSA-N	OCC1C(COC1c1ccc(c(c1)OC)O)Cc1ccc(c(c1)OC)OC1OC(CO)C(C(C1O)O)O	3	0.59	0.41	77.378
Chemical-50	CSMYCLLHRFFFLG-WOJGMQOQSA-N	OCC1OC(S/C(=N/OS(=O)(=O)O)/Cc2c[nH]c3c2c(O)ccc3)C(C(C1O)O)O	4	0.624	0.372	59.619
Chemical-51	UXXUUZYMAITGIF-UHFFFAOYSA-N	N#CCc1c[nH]c2c1ccc(c2)O	2	0.652	0.664	47.245
Chemical-52	PYQSUTLVBSTCSK-UHFFFAOYSA-N	OCC1OC(OC2Oc3ccccc3NC2=O)C(C(C1O)O)O	3	0.714	0.368	34.633
Chemical-53	TWAZWVPPDIUVOD-UHFFFAOYSA-N	OCC1OC(Oc2cc(O)c3c(c2)OC(CC3=O)c2cc(O)cc(c2)OC)C(C(C1O)O)OC1OC(C)C(C(C1O)O)O	3	0.612	0.563	72.75
Chemical-54	AXXQQGBQPBSIBA-UHFFFAOYSA-N	OCC1OC(C(C(C1O)O)O)c1c(O)c(C2OC(CO)C(C(C2O)O)O)c(c2c1oc(cc2=O)c1ccc(c(c1)OC)O)O	2	0.558	0.506	74.107
Chemical-55	YNYGAMJOLICYES-UHFFFAOYSA-N	COc1cc(O)cc(c1)C1CC(=O)c2c(O1)cc(cc2O)O	2	0.778	0.615	83.516
Chemical-56	BNYIQEFWGSXIKQ-UHFFFAOYSA-N	OC(=O)c1occc1C	1	0.754	0.705	31.374
Chemical-57	HZZHOGRFRUCYQW-UHFFFAOYSA-N	OC(=O)CC(=O)OCC1OC(Oc2c[nH]c3c2cccc3)C(C(=O)C1O)O	2	0.618	0.315	54.646
Chemical-58	LZGZSWNCEMPXSX-SJCQXOIGSA-N	O=C1c2ccccc2N/C/1=C\1/N=c2c(=C1c1c([nH]c3c1cccc3)C1=Nc3c(C1=O)cccc3)cccc2	4	0.45	0.679	80.732
Chemical-59	PBLWZMSRSJTRHJ-UHFFFAOYSA-N	OCC1OC(Oc2ccc(cc2OC)CC2COC(C2CO)c2ccc(c(c2)OC)OC2OC(CO)C(C(C2O)O)O)C(C(C1O)O)O	3	0.594	0.41	70.908
Chemical-60	PLYQBXHVYUJNQB-GHXNOFRVSA-N	C=CCC/C(=N/OS(=O)(=O)O)/SC1OC(CO)C(C(C1O)O)O	4	0.812	0.377	39.348
Chemical-61	NUTWTZOAYGJICT-ZROIWOOFSA-N	CCCCCC/C(=N/OS(=O)(=O)O)/SC1OC(CO)C(C(C1O)O)O	4	0.836	0.413	43.754
Chemical-62	YSERLISPSDGHNH-GHXNOFRVSA-N	COc1cc(/C=C/2\C(=O)Nc3c2cccc3)cc(c1O)OC	2	0.612	0.565	87.314
Chemical-63	ZXNSCYAHFCSTCR-UHFFFAOYSA-N	COC1=CC=C(CC1)C(=O)C(=O)O	1	0.738	0.419	31.912
Chemical-64	LRFVTYWOQMYALW-UHFFFAOYSA-N	O=c1[nH]c(=O)c2c([nH]1)nc[nH]2	3	0.944	0.707	21.892
Chemical-65	MWOOGOJBHIARFG-UHFFFAOYSA-N	COc1cc(C=O)ccc1O	2	0.85	0.741	40.087
Chemical-66	ISAKRJDGNUQOIC-UHFFFAOYSA-N	O=c1cc[nH]c(=O)[nH]1	2	0.976	0.804	17.216
Chemical-67	POOSGDOYLQNASK-UHFFFAOYSA-N	CCCCCCCCCCCCCCCCCCCCCCCC	1	0.99	0.588	68.36
Chemical-68	DLLDDNSULBLDMB-UHFFFAOYSA-N	OC(=O)c1ccccc1n1cnc2c(c1=O)cccc2	2	0.488	0.689	89.439
Chemical-69	YSERLISPSDGHNH-KPKJPENVSA-N	COc1cc(/C=C\2/C(=O)Nc3c2cccc3)cc(c1O)OC	2	0.612	0.565	87.314
Chemical-70	JMSVCTWVEWCHDZ-UHFFFAOYSA-N	COc1cc(cc(c1O)OC)C(=O)O	2	0.804	0.713	32.496
Chemical-71	HCXVJBMSMIARIN-CMDGGOBGSA-N	CCC(C(C)C)/C=C/C(C1CCC2C1(C)CCC1C2CC=C2C1(C)CCC(C2)O)C	5	0.814	0.471	81.612
Chemical-72	KZJWDPNRJALLNS-UHFFFAOYSA-N	CCC(C(C)C)CCC(C1CCC2C1(C)CCC1C2CC=C2C1(C)CCC(C2)O)C	5	0.74	0.471	77.757
Chemical-73	QIQXTHQIDYTFRH-UHFFFAOYSA-N	CCCCCCCCCCCCCCCCCC(=O)O	1	0.906	0.453	74.291
Chemical-74	RUVUHIUYGJBLGI-UHFFFAOYSA-N	CCC(C(C)C)CCC(C1CCC2C1(C)CCC1C2CCC2=CC(=O)CCC12C)C	5	0.744	0.7	79.093
Chemical-75	GVTRUVGBZQJVTF-UHFFFAOYSA-N	COC1=CC23CCN(C(C2=CC1=O)Cc1c3c(O)c(cc1)OC)C	3	0.45	0.335	73.919
Chemical-76	LKMNXYDUQXAUCZ-UHFFFAOYSA-N	COc1ccc(cc1OC)c1cc(=O)c2c(o1)cc(c(c2OC)OC)OC	2	0.486	0.693	77.958
Chemical-77	CDICDSOGTRCHMG-ONEGZZNKSA-N	COc1cc(/C=C/C=O)cc(c1O)OC	2	0.76	0.72	49.194
Chemical-78	CXMXRPHRNRROMY-UHFFFAOYSA-N	OC(=O)CCCCCCCCC(=O)O	1	0.948	0.408	56.731
Chemical-79	PVNIIMVLHYAWGP-UHFFFAOYSA-N	OC(=O)c1cccnc1	2	0.826	0.745	26.619
Chemical-80	CKIJIGYDFNXSET-LFIBNONCSA-N	OCC1OC(S/C(=N/OS(=O)(=O)O)/CCc2ccccc2)C(C(C1O)O)O	4	0.632	0.366	57.53	Cluster center
Chemical-81	KDYFGRWQOYBRFD-UHFFFAOYSA-N	OC(=O)CCC(=O)O	1	0.984	0.426	28.863
Chemical-82	WPYMKLBDIGXBTP-UHFFFAOYSA-N	OC(=O)c1ccccc1	4	0.894	0.8	40.811
Chemical-83	YGSDEFSMJLZEOE-UHFFFAOYSA-N	OC(=O)c1ccccc1O	2	0.842	0.769	49.435
Chemical-84	QOAKRWLMTKEDDL-UHFFFAOYSA-N	c1ccc2c(c1)nc1c(c2)[nH]c2c1cccc2	3	0.646	0.653	76.057
Chemical-85	AVRPFRMDMNDIDH-UHFFFAOYSA-N	O=c1ncc2c([nH]1)cccc2	4	0.726	0.643	47.076
Chemical-86	DXENDDMPDZMHSQ-VXPUYCOJSA-N	O=C1c2ccccc2N/C/1=c/1\c2nc3ccccc3c(=O)n2c2c1cccc2	2	0.468	0.69	85.31
Chemical-87	DXENDDMPDZMHSQ-FMQUCBEESA-N	O=C1c2ccccc2N/C/1=c\1/c2nc3ccccc3c(=O)n2c2c1cccc2	2	0.468	0.69	85.31
Chemical-88	YCIMNLLNPGFGHC-UHFFFAOYSA-N	Oc1ccccc1O	2	0.996	0.429	43.311
Chemical-89	BBTIMXAYZRWPNG-UHFFFAOYSA-N	CCC(C(C)C)CCC(C1CCC2C1(C)CCC1C2CCC2=CC(CCC12C)O)C	5	0.734	0.412	77.998
Chemical-90	HGXBRUKMWQGOIE-UHFFFAOYSA-N	COc1cc(ccc1O)C1OCC2C1COC2c1ccc(c(c1)OC)O	2	0.714	0.595	86.29
Chemical-91	WQEPLUUGTLDZJY-UHFFFAOYSA-N	CCCCCCCCCCCCCCC(=O)O	1	0.906	0.453	75.005
Chemical-92	SECPZKHBENQXJG-FPLPWBNLSA-N	CCCCCC/C=C\CCCCCCCC(=O)O	1	0.852	0.453	85.469	Cluster center
Chemical-93	IPCSVZSSVZVIGE-UHFFFAOYSA-N	CCCCCCCCCCCCCCCC(=O)O	1	0.906	0.453	75.596
Chemical-94	JYGFTBXVXVMTGB-UHFFFAOYSA-N	O=C1Cc2c(N1)cccc2	4	0.77	0.783	33.701
Chemical-95	FATBGEAMYMYZAF-KTKRTIGZSA-N	CCCCCCCC/C=C\CCCCCCCC(=O)N	1	0.934	0.682	84.194
Chemical-96	LSGOTAXPWMCUCK-UHFFFAOYSA-N	O=C1NC(Cc2ccc(cc2)O)C(=O)N2C1CCC2	2	0.848	0.527	52.328
Chemical-97	PHZOWSSBXJXFOR-IZZDOVSWSA-N	C=CC/C(=N\OS(=O)(=O)O)/SC1OC(CO)C(C(C1O)O)O	4	0.84	0.379	36.731
Chemical-98	NYHBQMYGNKIUIF-UHFFFAOYSA-N	OCC1OC(C(C1O)O)n1cnc2c1[nH]c(N)nc2=O	5	0.956	0.165	15.552
Chemical-99	PHZOWSSBXJXFOR-PTGZALFTSA-N	C=CC/C(=N\OS(=O)(=O)O)/S[C@@H]1O[C@H](CO)[C@H]([C@@H]([C@@H]1O)O)O	4	0.84	0.379	36.731
Chemical-100	QHZLMUACJMDIAE-UHFFFAOYSA-N	CCCCCCCCCCCCCCCC(=O)OCC(CO)O	1	0.97	0.335	73.817
Chemical-101	MYXNWGACZJSMBT-UHFFFAOYSA-N	OCC1OC(C(C(C1O)O)O)c1c(O)cc2c(c1O)c(=O)cc(o2)c1ccc(cc1)O	4	0.638	0.494	77.635
Chemical-102	ODBRNZZJSYPIDI-UHFFFAOYSA-N	OCC1OC(C(C(C1O)O)O)c1c(O)cc2c(c1O)c(=O)cc(o2)c1ccc(c(c1)O)O	4	0.64	0.494	77.121
Chemical-103	PVVODBCDJBGMJL-CMDGGOBGSA-N	CCCCCC/C=C/CCCCCCCCCC(=O)OC	1	0.82	0.515	83.143
Chemical-104	ZAZKJZBWRNNLDS-UHFFFAOYSA-N	CCCCCCCCCCCCCC(=O)OC	1	0.936	0.517	72.095
Chemical-105	HPEUJPJOZXNMSJ-UHFFFAOYSA-N	CCCCCCCCCCCCCCCCCC(=O)OC	1	0.936	0.517	72.944
Chemical-106	XIUXKAZJZFLLDQ-UHFFFAOYSA-N	CCCCCCCCCCCCCCC(=O)OC	1	0.936	0.517	74.405
Chemical-107	IZFGRAGOVZCUFB-CMDGGOBGSA-N	CCCCCC/C=C/CCCCCCCC(=O)OC	1	0.82	0.515	84.619
Chemical-108	FLIACVVOZYBSBS-UHFFFAOYSA-N	CCCCCCCCCCCCCCCC(=O)OC	1	0.936	0.517	74.105
Chemical-109	DVWSXZIHSUZZKJ-YSTUJMKBSA-N	CC/C=C\C/C=C\C/C=C\CCCCCCCC(=O)OC	1	0.896	0.543	87.797
Chemical-110	QXAUTQFAWKKNLM-UHFFFAOYSA-N	COC(=O)c1c[nH]c2c1cccc2	2	0.768	0.748	47.153
Chemical-111	NITWSHWHQAQBAW-QPJJXVBHSA-N	COC(=O)/C=C/c1ccc(cc1)O	2	0.804	0.785	64.741
Chemical-112	KTHADMDGDNYQRX-UHFFFAOYSA-N	COC(=O)Cc1c[nH]c2c1cccc2	2	0.792	0.71	50.601
Chemical-113	VJOBNGRIBLNUKN-UHFFFAOYSA-N	COc1cc(ccc1O)C1OCC2C1COC2c1cc(OC)c(c(c1)OC)O	2	0.686	0.61	85.183
Chemical-114	VZCYOOQTPOCHFL-UPHRSURJSA-N	OC(=O)/C=C\C(=O)O	1	0.948	0.398	25.223
Chemical-115	GRBHNQFQFHLCHO-UHFFFAOYSA-N	CC(=C)C1CCC2(C1C1CCC3C(C1(C)CC2)(C)CCC1C3(C)CCC(=O)C1(C)C)C	5	0.574	0.725	80.904
Chemical-116	FVWJYYTZTCVBKE-UHFFFAOYSA-N	OCC12CCC(C2C2C(CC1)(C)C1(C)CCC3C(C1CC2)(C)CCC(C3(C)C)O)C(=C)C	5	0.484	0.572	83.335
Chemical-117	DTOSIQBPPRVQHS-PDBXOOCHSA-N	CC/C=C\C/C=C\C/C=C\CCCCCCCC(=O)O	1	0.876	0.568	88.333
Chemical-118	OYHQOLUKZRVURQ-HZJYTTRNSA-N	CCCCC/C=C\C/C=C\CCCCCCCC(=O)O	1	0.844	0.453	85.769
Chemical-119	YFVGIJBUXMQFOF-PJOVQGMDSA-N	CC1C(C(C(C(O1)OCC2C(C(C(C(O2)OC3=CC(=C4C(=C3)OC(=CC4=O)C5=CC=C(C=C5)OC)O)O)O)O)O)O)O	3	0.632	0.522	75.713
Chemical-120	KNFOHFRALRKTOJ-UHFFFAOYSA-N	OCC1C(COC1c1ccc(c(c1)OC)OC1OC(CO)C(C(C1O)O)O)Cc1ccc(c(c1)OC)O	3	0.59	0.41	77.3
Chemical-121	QANMHLXAZMSUEX-UHFFFAOYSA-N	c1coc(c1)CNc1ncnc2c1[nH]cn2	4	0.558	0.616	52.123
Chemical-122	HGUVPEBGCAVWID-UHFFFAOYSA-N	OCC1OC(Oc2cc3oc(cc(=O)c3c(c2C2OC(CO)C(C(C2O)O)O)O)c2ccc(cc2)O)C(C(C1O)O)O	3	0.638	0.451	74.18
Chemical-123	DXDRHHKMWQZJHT-FPYGCLRLSA-N	Oc1ccc(cc1)/C=C/C(=O)c1ccc(cc1O)O	2	0.906	0.596	86.357
Chemical-124	MLCPSWPIYHDOKG-BUHFOSPRSA-N	O=C1Nc2c(/C/1=C/1\C(=O)Nc3c1cccc3)cccc2	4	0.74	0.769	82.047
Chemical-125	JXDYKVIHCLTXOP-UHFFFAOYSA-N	O=C1C(=O)Nc2c1cccc2	4	0.874	0.77	47.262
Chemical-126	AHWQTWBZNABQTO-UHFFFAOYSA-N	OCC1OC(Oc2c[nH]c3c2cccc3)C(C(=O)C1O)O	3	0.746	0.379	49.278
Chemical-127	MGPNFYJFABOVFP-UHFFFAOYSA-N	COC1=C/C(=C/C2=c3[nH]c4ccccc4c(=O)n3CC2)/C=C(C1=O)OC	4	0.42	0.427	87.249
Chemical-128	BXFFHSIDQOFMLE-UHFFFAOYSA-N	OS(=O)(=O)Oc1c[nH]c2c1cccc2	3	0.752	0.478	57.177
Chemical-129	XVARCVCWNFACQC-UHFFFAOYSA-N	OCC1OC(Oc2c[nH]c3c2cccc3)C(C(C1O)O)O	3	0.818	0.313	47.138
Chemical-130	VQQVWGVXDIPORV-UHFFFAOYSA-N	O=C1c2nc3ccccc3c(=O)n2c2c1cccc2	2	0.542	0.713	66.225
Chemical-131	SIKJAQJRHWYJAI-UHFFFAOYSA-O	c1ccc2c(c1)[NH2+]C=C2	4	0.756	0.688	39.551
Chemical-132	KMAKOBLIOCQGJP-UHFFFAOYSA-N	OC(=O)c1c[nH]c2c1cccc2	3	0.818	0.749	46.78
Chemical-133	OLNJUISKUQQNIM-UHFFFAOYSA-N	O=Cc1c[nH]c2c1cccc2	3	0.734	0.795	48.47
Chemical-134	SEOVTRFCIGRIMH-UHFFFAOYSA-N	OC(=O)Cc1c[nH]c2c1cccc2	2	0.948	0.761	48.904
Chemical-135	SIKJAQJRHWYJAI-UHFFFAOYSA-N	c1ccc2c(c1)[nH]cc2	2	0.818	0.749	47.528
Chemical-136	CRDNMYFJWFXOCH-BUHFOSPRSA-N	O=C1/C(=C/2\C(=O)Nc3c2cccc3)/Nc2c1cccc2	4	0.746	0.718	81.208
Chemical-137	COHYTHOBJLSHDF-BUHFOSPRSA-N	O=C1c2ccccc2N/C/1=C\1/Nc2c(C1=O)cccc2	4	0.782	0.707	82.717
Chemical-138	CRDNMYFJWFXOCH-YPKPFQOOSA-N	O=C1/C(=C\2/C(=O)Nc3c2cccc3)/Nc2c1cccc2	4	0.746	0.718	81.208
Chemical-139	FDGQSTZJBFJUBT-UHFFFAOYSA-N	O=c1nc[nH]c2c1[nH]cn2	2	0.898	0.693	17.136
Chemical-140	IHFBPDAQLQOCBX-UHFFFAOYSA-N	COc1c(O)cc2c(c1O)c(=O)cc(o2)c1ccc(cc1)O	2	0.548	0.635	88.177
Chemical-141	WQZGKKKJIJFFOK-UHFFFAOYSA-N	OCC1OC(O)C(C(C1O)O)O	4	1	0.589	23.471
Chemical-142	FBPFZTCFMRRESA-UHFFFAOYSA-N	OCC(C(C(C(CO)O)O)O)O	3	1	0.134	19.337
Chemical-143	HSEMFIZWXHQJAE-UHFFFAOYSA-N	CCCCCCCCCCCCCCCC(=O)N	1	0.978	0.684	74.784
Chemical-144	HMSWAIKSFDFLKN-UHFFFAOYSA-N	CCCCCCCCCCCCCCCCCCCCCCCCCC	1	0.99	0.588	68.169
Chemical-145	CZMRCDWAGMRECN-UHFFFAOYSA-N	OCC1OC(C(C1O)O)(CO)OC1OC(CO)C(C(C1O)O)O	3	0.99	0.104	18.786
Chemical-146	KEMQGTRYUADPNZ-UHFFFAOYSA-N	CCCCCCCCCCCCCCCCC(=O)O	1	0.906	0.453	75.139
Chemical-147	VMQBFYRBJKDACN-UHFFFAOYSA-N	O=C1Nc2ccccc2OC1O	2	0.756	0.575	46.764
Chemical-148	UYTPUPDQBNUYGX-UHFFFAOYSA-N	Nc1nc2nc[nH]c2c(=O)[nH]1	2	0.974	0.78	15.908
Chemical-149	YFVGIJBUXMQFOF-UHFFFAOYSA-N	COc1ccc(cc1)c1cc(=O)c2c(o1)cc(cc2O)OC1OC(COC2OC(C)C(C(C2O)O)O)C(C(C1O)O)O	3	0.632	0.522	75.713
Chemical-150	PEDCQBHIVMGVHV-UHFFFAOYSA-N	OCC(CO)O	3	0.996	0.234	15.065
Chemical-151	WWBNBPSEKLOHJU-BXLHIMNRSA-N	OC[C@H]1O[C@@H](S/C(=N/OS(=O)(=O)O)/Cc2ccc(cc2)O)[C@@H]([C@H]([C@@H]1O)O)O	4	0.66	0.379	54.082
Chemical-152	DNDNWOWHUWNBCK-LDADJPATSA-N	OCC1OC(S/C(=N/OS(=O)(=O)O)/Cc2c[nH]c3c2cccc3)C(C(C1O)O)O	4	0.622	0.361	62.494
Chemical-153	LGJMUZUPVCAVPU-UHFFFAOYSA-N	CCC(C(C)C)CCC(C1CCC2C1(C)CCC1C2CCC2C1(C)CCC(C2)O)C	5	0.804	0.356	77.465
Chemical-154	PUETUDUXMCLALY-UHFFFAOYSA-N	OCC(C(Cc1ccc(c(c1)OC)O)CO)Cc1ccc(c(c1)OC)O	2	0.8	0.571	84.641
Chemical-155	MQYXUWHLBZFQQO-UHFFFAOYSA-N	CC(=C)C1CCC2(C1C1CCC3C(C1(C)CC2)(C)CCC1C3(C)CCC(C1(C)C)O)C	5	0.522	0.391	79.796
Chemical-156	QMYGRGKKZBRZKH-UHFFFAOYSA-N	OCC(C(=O)c1ccc(c(c1)OC)O)c1ccc(c(c1)OC)O	2	0.688	0.64	86.485
Chemical-157	KLAOKWJLUQKWIF-UHFFFAOYSA-N	COc1cc2oc(cc(=O)c2c(c1OC)O)c1ccc(c(c1)O)OC	2	0.52	0.654	85.211
Chemical-158	XIRNKXNNONJFQO-UHFFFAOYSA-N	CCCCCCCCCCCCCCCC(=O)OCC	1	0.944	0.443	73.755
Chemical-159	DPUOLQHDNGRHBS-KTKRTIGZSA-N	CCCCCCCC/C=C\CCCCCCCCCCCC(=O)O	1	0.852	0.453	84.156
Chemical-160	UAUDZVJPLUQNMU-KTKRTIGZSA-N	CCCCCCCC/C=C\CCCCCCCCCCCC(=O)N	1	0.934	0.682	83.408
Chemical-161	RHMXXJGYXNZAPX-UHFFFAOYSA-N	Cc1cc(O)c2c(c1)C(=O)c1c(C2=O)c(O)cc(c1)O	2	0.908	0.631	78.866
Chemical-162	DTOSIQBPPRVQHS-IUQGRGSQSA-N	CC/C=C/C/C=C/C/C=C/CCCCCCCC(=O)O	1	0.876	0.568	88.333
Chemical-163	QIVBCDIJIAJPQS-UHFFFAOYSA-N	OC(=O)C(Cc1c[nH]c2c1cccc2)N	2	0.808	0.823	61.578
Chemical-164	ODHCTXKNWHHXJC-UHFFFAOYSA-N	O=C1CCC(N1)C(=O)O	1	0.858	0.657	16.339
Chemical-165	ONIBWKKTOPOVIA-UHFFFAOYSA-N	OC(=O)C1CCCN1	1	0.824	0.754	18.489
Chemical-166	FURUXTVZLHCCNA-UHFFFAOYSA-N	Oc1ccc(cc1)C1CC(=O)c2c(O1)cc(cc2)O	2	0.876	0.574	88.415
Chemical-167	UZQVYLOFLQICCT-UHFFFAOYSA-N	C=CC1CNC(=S)O1	1	0.872	0.633	17.165
Chemical-168	MGWAVDBGNNKXQV-UHFFFAOYSA-N	CC(COC(=O)c1ccccc1C(=O)OCC(C)C)C	2	0.85	0.565	83.899
Chemical-169	MWOMNLDJNQWJMK-UHFFFAOYSA-N	OCCCc1ccc(c(c1)OC)O	2	0.822	0.588	46.824
Chemical-170	QJJDNZGPQDGNDX-UHFFFAOYSA-N	CC(=O)CCC1=C(C)CCCC1(C)C	1	0.848	0.726	82.476
Chemical-171	DOIRQSBPFJWKBE-UHFFFAOYSA-N	CCCCOC(=O)c1ccccc1C(=O)OCCCC	1	0.758	0.502	83.446
Chemical-172	OUSLYTBGQGKTME-UHFFFAOYSA-N	OCC1OC(OC2Oc3ccccc3N(C2=O)O)C(C(C1O)O)O	3	0.708	0.439	37.556
Chemical-173	COVOPZQGJGUPEY-UHFFFAOYSA-N	O=C1C(O)Oc2c(N1O)cccc2	3	0.746	0.522	47.091
Chemical-174	VARHXCYGZKSOOO-UHFFFAOYSA-N	O=c1c2ccccc2nc2n1CCC2	4	0.512	0.623	46.77
Chemical-175	BJQHLKABXJIVAM-UHFFFAOYSA-N	CCCCC(COC(=O)c1ccccc1C(=O)OCC(CCCC)CC)CC	4	0.714	0.426	91.415
Chemical-176	GRWVBLRIPRGGPD-UHFFFAOYSA-N	O=C1NC(Cc2ccccc2)C(=O)NC1Cc1ccc(cc1)O	4	0.874	0.647	82.752
Chemical-177	GENSLUDVKWKQMX-UHFFFAOYSA-N	CC(CC1NC(=O)C(NC1=O)Cc1ccc(cc1)O)C	2	0.792	0.636	69.947
Chemical-178	JLIDBLDQVAYHNE-WEYXYWBQSA-N	OC(=O)/C=C(/C=C/C1(O)C(=CC(=O)CC1(C)C)C)\C	1	0.7	0.513	78.387
Chemical-179	LQGUBLBATBMXHT-UHFFFAOYSA-N	Cc1cc(O)c2c(c1)C(=O)c1c(C2=O)c(O)ccc1	2	0.81	0.647	70.863
Chemical-180	HVYWMOMLDIMFJA-UHFFFAOYSA-N	CC(CCCC(C1CCC2C1(C)CCC1C2CC=C2C1(C)CCC(C2)O)C)C	5	0.77	0.504	75.284
Chemical-181	OOFWCWCUKUVTKD-SNAWJCMRSA-N	COc1cc(/C=C/C(=O)C)cc(c1O)OC	2	0.854	0.719	55.531
Chemical-182	LIJIPBYXIXTNLE-UHFFFAOYSA-N	N#CCc1cn(c2c1cccc2)OC	3	0.516	0.699	51.327
Chemical-183	ZZAJQOPSWWVMBI-UHFFFAOYSA-N	COc1ccc(cc1O)c1coc2c(c1=O)ccc(c2)O	2	0.606	0.651	87.766
Chemical-184	NPJICTMALKLTFW-UHFFFAOYSA-N	CCC(C(C)C)CCC(C1CCC2C1(C)CCC1C2CC=C2C1(C)CCC(C2)OC1OC(CO)C(C(C1O)O)O)C	5	0.716	0.301	77.542
Chemical-185	KZJWDPNRJALLNS-VJSFXXLFSA-N	CC[C@@H](C(C)C)CC[C@H]([C@H]1CC[C@H]2[C@]1(C)CC[C@@H]1[C@H]2CC=C2[C@]1(C)CC[C@@H](C2)O)C	5	0.74	0.471	77.757	Cluster center
Chemical-186	NXCPMSUBVRGTSE-UHFFFAOYSA-N	OCCC(=O)c1ccc(c(c1)OC)O	2	0.782	0.611	42.721	Cluster center
Chemical-187	SDQJTWBNWQABLE-UHFFFAOYSA-N	O=c1[nH]c2ccccc2c(=O)[nH]1	4	0.836	0.747	46.498
Chemical-188	SGKBIGPQADGHEV-LGMDPLHJSA-N	N#C/C(=C\1/Nc2c(C1=O)cccc2)/c1c[nH]c2c1cccc2	2	0.536	0.699	87.614
Chemical-189	KZNIFHPLKGYRTM-UHFFFAOYSA-N	Oc1ccc(cc1)c1cc(=O)c2c(o1)cc(cc2O)O	2	0.722	0.542	90.031
Chemical-190	HSWIRQIYASIOBE-UHFFFAOYSA-N	OCC1OC(Oc2cc(O)cc3c2C(=O)c2c(C3=O)cc(cc2O)C)C(C(C1O)O)O	3	0.798	0.489	74.589
Chemical-191	YDQWDHRMZQUTBA-UHFFFAOYSA-N	OCc1cc(O)c2c(c1)C(=O)c1c(C2=O)c(O)ccc1	2	0.748	0.538	74.044
Chemical-192	OIRDTQYFTABQOQ-KQYNXXCUSA-N	OC[C@H]1O[C@H]([C@@H]([C@@H]1O)O)n1cnc2c1ncnc2N	3	0.994	0.117	28.247
Chemical-193	GFFGJBXGBJISGV-UHFFFAOYSA-N	Nc1ncnc2c1[nH]cn2	3	0.982	0.679	15.16
Chemical-194	DFYRUELUNQRZTB-UHFFFAOYSA-N	COc1cc(ccc1O)C(=O)C	2	0.812	0.739	47.722
Chemical-195	OJOBTAOGJIWAGB-UHFFFAOYSA-N	COc1cc(cc(c1O)OC)C(=O)C	2	0.856	0.74	39.324
Chemical-196	QTBSBXVTEAMEQO-UHFFFAOYSA-N	CC(=O)O	1	0.992	0.733	11.657
Chemical-197	DANYIYRPLHHOCZ-UHFFFAOYSA-N	COc1ccc(cc1)c1cc(=O)c2c(o1)cc(cc2O)O	2	0.556	0.6	88.552
Chemical-198	JZFQZINWXSEVSO-ATVHPVEESA-N	OCC1OC(S/C(=N\OS(=O)(=O)O)/Cc2cn(c3c2cccc3)S(=O)(=O)O)C(C(C1O)O)O	4	0.52	0.38	58.143
Chemical-199	IWGANRXBUPWVLV-CRAIPNDOSA-N	COc1cc(cc(c1O)OC)[C@H]1[C@H]2CCCN2C(=O)c2c1c(=O)[nH]c1c2cccc1	2	0.398	0.54	89.593
Chemical-200	MYHSVHWQEVDFQT-GHXNOFRVSA-N	C=CC(C/C(=N/OS(=O)(=O)O)/SC1OC(CO)C(C(C1O)O)O)O	4	0.844	0.366	37.853
Chemical-201	GKUMMDFLKGFCKH-JYRVWZFOSA-N	CSCCCC/C(=N/OS(=O)(=O)O)/SC1OC(CO)C(C(C1O)O)O	4	0.812	0.433	44.754
Chemical-202	PHZOWSSBXJXFOR-WDZFZDKYSA-N	C=CC/C(=N/OS(=O)(=O)O)/SC1OC(CO)C(C(C1O)O)O	4	0.84	0.379	36.731
Chemical-203	WWBNBPSEKLOHJU-GDNBJRDFSA-N	OCC1OC(S/C(=N\OS(=O)(=O)O)/Cc2ccc(cc2)O)C(C(C1O)O)O	4	0.66	0.379	54.082
Chemical-204	QQDWEMDBMCNRPU-UHFFFAOYSA-N	OC(=O)C1=C(C)N2C(CC1=O)CCCC12C(=O)Nc2c1cccc2	1	0.472	0.399	80.555
Chemical-205	RNCPXADAJMCQLQ-IBEHDNSVSA-N	OC[C@H]1O[C@@H](Oc2ccc3c(c2)[nH]cc3CC#N)[C@@H]([C@H]([C@@H]1O)O)O	3	0.656	0.305	47.182
Chemical-206	LDYVVKWGJMWITK-UHFFFAOYSA-N	COc1cc(ccc1O)CC1COCC1C(c1ccc(c(c1)OC)O)O	2	0.634	0.531	85.943
Chemical-207	KZSNJWFQEVHDMF-UHFFFAOYSA-N	NC(C(=O)O)C(C)C	1	0.952	0.803	26.34
Chemical-208	BWRPYSJNBVBIRP-UHFFFAOYSA-N	C=CC1(C)CC(O)C2(C(=C1)C(=O)CC1(C2CCCC1(C)C)O)C	5	0.63	0.449	88.795
Chemical-209	KGXOHVOUKNLUNP-UHFFFAOYSA-N	OCC1(O)OC(C(C1O)O)C(=O)Oc1c[nH]c2c1cccc2	3	0.626	0.346	46.646
Chemical-210	KYQZWONCHDNPDP-UHFFFAOYSA-N	OCC1OC(Oc2ccc3c(c2)occ(c3=O)c2ccc(cc2)O)C(C(C1O)O)O	3	0.848	0.515	78.235
Chemical-211	OGFXBIXJCWAUCH-UHFFFAOYSA-N	OCC1Cc2cc(OC)c(cc2C(C1CO)c1ccc(c(c1)OC)O)O	2	0.63	0.585	85.255
Chemical-212	KOMUHHCFAXYRPO-UHFFFAOYSA-N	OCC1OC(C(C(C1O)O)O)c1c(O)cc2c(c1O)c(=O)cc(o2)c1ccc(c(c1)OC)O	2	0.576	0.546	80.251
Chemical-213	FIAAVMJLAGNUKW-UHFFFAOYSA-N	OCC1OC(C(C(C1O)O)O)c1c(O)c(C2OC(CO)C(C(C2O)O)O)c(c2c1oc(cc2=O)c1ccc(cc1)O)O	3	0.648	0.447	74.577
Chemical-214	AXUWBWDLAWSZPB-UHFFFAOYSA-N	C1=NC2=NC=NC2C(=N1)NCc1ccco1	4	0.488	0.661	31.68
Chemical-215	SXXCAAVOWOSERF-UHFFFAOYSA-N	CCC(C(C)C)CCC(C1CC2C(C1)(C)CCC1C2CC=C2C1(C)CCC(C2)O)C	5	0.67	0.474	78.045
Chemical-216	KXOOHHMDCDXCBV-VAWYXSNFSA-N	CCCCCCCCC/C=C/CCCCCCC(=O)OC	1	0.82	0.515	83.253
Chemical-217	WPRSYXIOJJRNKW-UHFFFAOYSA-N	OC(C=C)CSC#N	3	0.864	0.56	32.985
Chemical-218	XAWPKHNOFIWWNZ-UHFFFAOYSA-N	Oc1ccc2c(c1)[nH]cc2	2	0.79	0.666	44.349
Chemical-219	ZEWMITGOOOKYQY-UHFFFAOYSA-N	CCC12CCC3C(C1CCC2(O)C#Cc1ccc(cc1)COCn1c(=O)[nH]c(=O)c(c1Cc1cc(C)cc(c1)C)CC)CCC1=CC(=O)CCC31	5	0.342	0.364	88.883
Chemical-220	ZGTUSQAQXWSMDW-UHFFFAOYSA-N	O=C1Nc2c(C1)cc(cc2)O	2	0.74	0.646	37.32
Chemical-221	NOEGNKMFWQHSLB-UHFFFAOYSA-N	OCc1ccc(o1)C=O	2	0.782	0.62	23.197
Chemical-222	PCSKKIUURRTAEM-UHFFFAOYSA-N	OCc1ccc(o1)C(=O)O	2	0.756	0.544	23.873
Chemical-223	DRTQHJPVMGBUCF-UHFFFAOYSA-N	OCC1OC(C(C1O)O)n1ccc(=O)[nH]c1=O	4	0.99	0.297	17.499
Chemical-224	DVHJEJFVJPGNQK-UHFFFAOYSA-N	OC(=O)C1=CC=CC(=O)C1=O	1	0.794	0.504	28.423
Chemical-225	HUUCEXDTXVRYMK-UHFFFAOYSA-N	COCc1ccc(o1)C(=O)O	2	0.724	0.56	19.499
Chemical-226	DVFGVGYKHMQZJC-UHFFFAOYSA-N	C=CCCC(=O)N	1	0.916	0.801	25.054
Chemical-227	CZWUENKYXFGDIG-UHFFFAOYSA-N	S=C=NCCCC(C)C	5	0.894	0.671	60.804
Chemical-228	LTERBHLYBWXCPT-UHFFFAOYSA-N	COc1cccc2c1C(=O)C(=O)N2	2	0.492	0.729	41.263
Chemical-229	QMNUDYFKZYBWQX-UHFFFAOYSA-N	O=c1nc[nH]c2c1cccc2	2	0.846	0.74	47.237
Chemical-230	RGHHSNMVTDWUBI-UHFFFAOYSA-N	O=Cc1ccc(cc1)O	2	0.956	0.66	35.963
Chemical-231	KPQMCAKZRXOZLB-AATRIKPKSA-N	CC(/C=C/C1(O)C(=CC(=O)CC1(C)C)C)O	5	0.73	0.629	65.281
Chemical-232	QLBZIZLLMNWTHG-UHFFFAOYSA-N	O=Cc1c[nH]c2c1c(O)ccc2	2	0.752	0.693	42.29
Chemical-233	BTCSSZJGUNDROE-UHFFFAOYSA-N	NCCCC(=O)O	1	0.902	0.803	19.662
Chemical-234	ALYNCZNDIQEVRV-UHFFFAOYSA-N	OC(=O)c1ccc(cc1)N	2	0.814	0.884	32.399
Chemical-235	MHXCIKYXNYCMHY-UHFFFAOYSA-N	OCC1C(COC1c1ccc(c(c1)OC)O)Cc1ccc(c(c1)OC)O	2	0.614	0.532	86.057
Chemical-236	KOWMJRJXZMEZLD-UHFFFAOYSA-N	COc1cc(cc(c1O)OC)C1OCC2C1COC2c1cc(OC)c(c(c1)OC)O	2	0.778	0.61	82.753
Chemical-237	OUIUORSUNABXEN-UHFFFAOYSA-N	CC1=CCCC2(C1C(=O)C(CC2)C(C)C)C	1	0.734	0.697	79.553
Chemical-238	SKIHGKNFJKJXPX-UHFFFAOYSA-N	C=CCCN=C=S	1	0.874	0.68	42.425
Chemical-239	QPDMOMIYLJMOQJ-UHFFFAOYSA-N	CC(CC1NC(=O)C(NC1=O)Cc1ccccc1)C	4	0.724	0.737	72.708
Chemical-240	KYRMDYHFFNNERA-UHFFFAOYSA-N	O=c1n(cnc2c1cccc2)c1ccccc1O	2	0.574	0.704	81.24
Chemical-241	OIRDTQYFTABQOQ-UHFFFAOYSA-N	OCC1OC(C(C1O)O)n1cnc2c1ncnc2N	3	0.994	0.117	28.247
Chemical-242	LTEPZFZSPZASKJ-UHFFFAOYSA-N	OCCC(=O)c1ccc(cc1)O	2	0.826	0.547	39.348
Chemical-243	NJCVPQRHRKYSAZ-UHFFFAOYSA-N	OCCCc1ccc(cc1)O	2	0.714	0.466	53.253
Chemical-244	BHWNLASARLHROX-UHFFFAOYSA-N	OCc1cc2c(cc1O)cc(oc2=O)c1cc[nH]c1	2	0.562	0.542	83.352
Chemical-245	KUCLLOHRTWVXPV-UHFFFAOYSA-M	C=CC/C(=N\OS(=O)(=O)O)/[S-]	4	0.834	0.41	44.206
Chemical-246	YOMSJEATGXXYPX-UHFFFAOYSA-N	COc1cc(C=C)ccc1O	2	0.93	0.652	55.734
Chemical-247	CDOWNLMZVKJRSC-UHFFFAOYSA-N	OC(=O)c1ccc(c(c1)O)C(=O)O	2	0.742	0.659	39.54
Chemical-248	JJRYPZMXNLLZFH-AATRIKPKSA-N	CC(=O)/C=C/C1(O)C(=CC(=O)CC1(C)C)C	5	0.746	0.601	64.784
Chemical-249	RWZYAGGXGHYGMB-UHFFFAOYSA-N	OC(=O)c1ccccc1N	1	0.844	0.869	45.905
Chemical-250	MXBNEEHQIDLPLQ-UHFFFAOYSA-N	O=C1Nc2ccccc2C(=O)N2C1CCC2	4	0.634	0.627	52.657
Chemical-251	LLLPDUXGHXIXIW-UHFFFAOYSA-N	O=CNc1ccccc1C(=O)O	4	0.646	0.751	45.188
Chemical-252	YCCILVSKPBXVIP-UHFFFAOYSA-N	OCCc1ccc(cc1)O	2	0.694	0.457	47.917
Chemical-253	KJLUDHCNWCIINR-UHFFFAOYSA-N	N#CCC1C(=O)Nc2c1c(O)ccc2	2	0.632	0.692	40.455
Chemical-254	SJDSOBWGZRPKSB-UHFFFAOYSA-N	CCCCCCCCCCCCCCCCCCCCCC=C	1	0.944	0.585	70.303
Chemical-255	NHLUYCJZUXOUBX-UHFFFAOYSA-N	CCCCCCCCCCCCCCCCCC=C	1	0.944	0.585	71.855
Chemical-256	NFGIENSPALNOON-UHFFFAOYSA-N	O=Cc1cn(c2c1cccc2)OC	2	0.64	0.743	48.226
Chemical-257	WCMNKJSRZUKXDL-UHFFFAOYSA-N	Oc1ccc2c(c1)cc([nH]2)O	2	0.732	0.604	43.348
Chemical-258	PCKPVGOLPKLUHR-UHFFFAOYSA-N	Oc1c[nH]c2c1cccc2	2	0.952	0.655	46.422
Chemical-259	ADOBXTDBFNCOBN-UHFFFAOYSA-N	CCCCCCCCCCCCCCCC=C	1	0.944	0.585	72.916
Chemical-260	KBPHJBAIARWVSC-WGDSMFBMSA-N	C/C(=C\C=C\C=C(/C=C/C=C(/C=C/C1=C(C)CC(CC1(C)C)O)\C)\C)/C=C/C=C(/C=C/C1C(=CC(CC1(C)C)O)C)\C	5	0.868	0.614	82.5
Chemical-261	QOJGJKKHTRAFOK-XUTLUUPISA-N	CCCCCCCCCC/C=C/CCCCCCCCC	1	0.788	0.595	77.802
Chemical-262	MPCAJMNYNOGXPB-UHFFFAOYSA-N	OCC1OCC(C(C1O)O)O	3	0.98	0.429	16.131
Chemical-263	GFAZGHREJPXDMH-UHFFFAOYSA-N	CCCCCCCCCCCCCCCC(=O)OCC(COC(=O)CCCCCCCCCCCCCCC)O	1	0.964	0.302	71.956
Chemical-264	QJVXKWHHAMZTBY-ONEGZZNKSA-N	OC/C=C/c1cc(OC)c(c(c1)OC)OC1OC(CO)C(C(C1O)O)O	3	0.72	0.448	43.398
Chemical-265	UHDGCWIWMRVCDJ-UHFFFAOYSA-N	OCC1OC(C(C1O)O)n1ccc(nc1=O)N	3	1	0.331	12.686
Chemical-266	LZFOPEXOUVTGJS-ARJAWSKDSA-N	OC/C=C\c1cc(OC)c(c(c1)OC)O	2	0.778	0.625	54.375
Chemical-267	CXQWRCVTCMQVQX-UHFFFAOYSA-N	Oc1cc2OC(c3ccc(c(c3)O)O)C(C(=O)c2c(c1)O)O	2	0.886	0.557	92.316
Chemical-268	OFOBLEOULBTSOW-UHFFFAOYSA-N	OC(=O)CC(=O)O	1	0.964	0.361	16.686
Chemical-269	ODKSFYDXXFIFQN-UHFFFAOYSA-N	OC(=O)C(CCCN=C(N)N)N	1	0.918	0.784	16.615
