# Supplementary material for: In Silico Prediction and Bioactivity Evaluation of Chemical Ingredients Against Influenza A Virus From Isatis tinctoria L
Source: Front Pharmacol. 2021 Dec 7;12:755396. doi: 10.3389/fphar.2021.755396 (PMC8689007; doi:10.3389/fphar.2021.755396)
Supplement: Supplementary file 1 [file DataSheet1.ZIP › Supporting information/Table S2. Information on the influenza virus host protein gene set.xlsx]

## Sheet: Sheet1
Symbol name	Gene Entrez ID	Type
KPNA7	402569	influenza_host_protein
IFNL1	282618	influenza_host_protein
IFNL3	282617	influenza_host_protein
IFNL2	282616	influenza_host_protein
B4GALNT2	124872	influenza_host_protein
GBP5	115362	influenza_host_protein
NLRP3	114548	influenza_host_protein
eIF2α	83939	influenza_host_protein
TRIM56	81844	influenza_host_protein
KIF13A	63971	influenza_host_protein
MAVS	57506	influenza_host_protein
SphK2	56848	influenza_host_protein
ZC3HAV1	56829	influenza_host_protein
HDAC8	55869	influenza_host_protein
OTUB1	55611	influenza_host_protein
SMU1	55234	influenza_host_protein
RNF43	54894	influenza_host_protein
RTRAF	51637	influenza_host_protein
TLR8	51311	influenza_host_protein
TLR7	51284	influenza_host_protein
ANGPTL4	51129	influenza_host_protein
CD207	50489	influenza_host_protein
EPN1	29924	influenza_host_protein
NXT1	29107	influenza_host_protein
HTATSF1	27336	influenza_host_protein
LSM14A	26065	influenza_host_protein
NUP62	23636	influenza_host_protein
DDX58	23586	influenza_host_protein
ADAT1	23536	influenza_host_protein
UBR4	23352	influenza_host_protein
TRIM32	22954	influenza_host_protein
IRAK3	11213	influenza_host_protein
HNRNPUL1	11100	influenza_host_protein
CPSF4	10898	influenza_host_protein
PLK4	10733	influenza_host_protein
IFITM2	10581	influenza_host_protein
ANP32B	10541	influenza_host_protein
NXF1	10482	influenza_host_protein
HAX1	10456	influenza_host_protein
PPIE	10450	influenza_host_protein
IFITM3	10410	influenza_host_protein
RACK1	10399	influenza_host_protein
IRF9	10379	influenza_host_protein
TRIM22	10346	influenza_host_protein
ZMPSTE24	10269	influenza_host_protein
HDAC6	10013	influenza_host_protein
IKBKE	9641	influenza_host_protein
ISG15	9636	influenza_host_protein
DDX21	9188	influenza_host_protein
CH25H	9023	influenza_host_protein
SphK1	8877	influenza_host_protein
Rab11A	8766	influenza_host_protein
GBF1	8729	influenza_host_protein
PRKRA	8575	influenza_host_protein
IFITM1	8519	influenza_host_protein
IKBKG	8517	influenza_host_protein
Rae1	8480	influenza_host_protein
Cul3	8452	influenza_host_protein
ANP32A	8125	influenza_host_protein
AIMP2	7965	influenza_host_protein
DDX39B	7919	influenza_host_protein
TRIM25	7706	influenza_host_protein
XPO1	7514	influenza_host_protein
TYK2	7297	influenza_host_protein
TUFM	7284	influenza_host_protein
TP53	7157	influenza_host_protein
TMPRSS2	7113	influenza_host_protein
TLR3	7098	influenza_host_protein
Stau1	6780	influenza_host_protein
STAT2	6773	influenza_host_protein
STAT1	6772	influenza_host_protein
SFPQ	6421	influenza_host_protein
RPS6KA3	6197	influenza_host_protein
RELA	5970	influenza_host_protein
PTK2	5747	influenza_host_protein
DNAJC3	5611	influenza_host_protein
EIF2AK2	5610	influenza_host_protein
MAPK8	5599	influenza_host_protein
MAPK3	5595	influenza_host_protein
MAPK1	5594	influenza_host_protein
PRKCZ	5590	influenza_host_protein
PRKCD	5580	influenza_host_protein
PRKCB	5579	influenza_host_protein
PPP6C	5537	influenza_host_protein
PPIA	5478	influenza_host_protein
POLR2A	5430	influenza_host_protein
PLK1	5347	influenza_host_protein
PKP2	5318	influenza_host_protein
PIK3CG	5294	influenza_host_protein
SERPINE1	5054	influenza_host_protein
OAS3	4940	influenza_host_protein
NUP98	4928	influenza_host_protein
YBX1	4904	influenza_host_protein
CNOT4	4850	influenza_host_protein
NGFR	4804	influenza_host_protein
Mx1	4599	influenza_host_protein
MOV10	4343	influenza_host_protein
MCM2	4171	influenza_host_protein
IPO5	3843	influenza_host_protein
TNPO1	3842	influenza_host_protein
KPNA2	3838	influenza_host_protein
JAK1	3716	influenza_host_protein
ISG20	3669	influenza_host_protein
IRF7	3665	influenza_host_protein
IRF3	3661	influenza_host_protein
IFNB1	3456	influenza_host_protein
IFNA16	3449	influenza_host_protein
IFNA5	3442	influenza_host_protein
IFNA4	3441	influenza_host_protein
IFIT1	3434	influenza_host_protein
DNAJB1	3337	influenza_host_protein
Hsp90AA1	3320	influenza_host_protein
HSPA8	3312	influenza_host_protein
DnaJA1	3301	influenza_host_protein
HMGB1	3146	influenza_host_protein
HDAC1	3065	influenza_host_protein
GZMK	3003	influenza_host_protein
GBP3	2635	influenza_host_protein
GBP1	2633	influenza_host_protein
FPR2	2358	influenza_host_protein
FMR1	2332	influenza_host_protein
FDPS	2224	influenza_host_protein
eIF4GI	1981	influenza_host_protein
DNM1	1759	influenza_host_protein
Dlg1	1739	influenza_host_protein
DHX9	1660	influenza_host_protein
DDX3X	1654	influenza_host_protein
MAPK14	1432	influenza_host_protein
PLK3	1263	influenza_host_protein
CLK1	1195	influenza_host_protein
CHD3	1107	influenza_host_protein
CDK9	1025	influenza_host_protein
CACNA1C	775	influenza_host_protein
Btk	695	influenza_host_protein
BST2	684	influenza_host_protein
SLC25A6	293	influenza_host_protein
Akt1	207	influenza_host_protein
GRK2	156	influenza_host_protein
PARP1	142	influenza_host_protein
ABL1	25	influenza_host_protein
AKR1C1	1645	influenza_host_protein
CCL5	6352	influenza_host_protein
PFN1	5216	influenza_host_protein
RAN	5901	influenza_host_protein
S100A4	6275	influenza_host_protein
CAP1	10487	influenza_host_protein
HNRNPA2B1	3181	influenza_host_protein
YWHAB	7529	influenza_host_protein
NCL	4691	influenza_host_protein
NPM1	4869	influenza_host_protein
Nup205	23165	influenza_host_protein
RDX	5962	influenza_host_protein
TUBB	203068	influenza_host_protein
CXCL9	4283	influenza_host_protein
CXCL10	3627	influenza_host_protein
CXCL11	6373	influenza_host_protein
MC2R	4158	influenza_host_protein
CHRNG	1146	influenza_host_protein
P2RY13	53829	influenza_host_protein
SOCS1	8651	influenza_host_protein
ALDH1A1	216	influenza_host_protein
TNKS	8658	influenza_host_protein
TNKS2	80351	influenza_host_protein
ADORA1	134	influenza_host_protein
GSK3B	2932	influenza_host_protein
JAK2	3717	influenza_host_protein
HRH2	1665	influenza_host_protein
STAT3	6774	influenza_host_protein
NOS2	339345	influenza_host_protein
GABRA1	2554	influenza_host_protein
MDM2	4193	influenza_host_protein
CDC42	998	influenza_host_protein
RELA	5970	influenza_host_protein
IL2	3558	influenza_host_protein
IL6	3082	influenza_host_protein

## Sheet: Sheet2
4	ADORA1	134
5	ALDH1A1	216
6	CAP1	10487
7	CCL5	6352
8	CDC42	998
9	CHRNG	1146
10	CXCL	no data
11	GABRA1	2554
12	GSK3B	2932
13	HNRNPA2B1	3181
14	HRH2	1665
	HRH2	3274
15	IL2	3558
16	IL6	3082
	IL6	3569
17	JAK2	3717
18	MC2R	4158
19	MDM2	4193
20	NCL	4691
21	NOS2	339345
	NOS2	4843
22	NPM1	4869
23	NUP205	23165
24	P2RY13	53829
25	PFN1	5216
26	RAN	5901
27	RDX	5962
28	RELA	5970
29	S100A4	6275
30	SOCS1	8651
31	STAT3	6774
32	TNKS	8658
33	TNKS2	80351
34	TUBB	203068
	TUBB	7280
35	YWHAB	7529
