# Supplementary material for: In Silico Prediction and Bioactivity Evaluation of Chemical Ingredients Against Influenza A Virus From Isatis tinctoria L
Source: Front Pharmacol. 2021 Dec 7;12:755396. doi: 10.3389/fphar.2021.755396 (PMC8689007; doi:10.3389/fphar.2021.755396)
Supplement: Supplementary file 1 [file DataSheet1.ZIP › Supporting information/Table S3. Compound-target interactions of the ingredients isolated from BLG.xlsx]

## Sheet: Sheet1
Compound (InChIKey)	Target (Gene Symbol)
ZZAJQOPSWWVMBI-UHFFFAOYSA-N	TNKS
ZZAJQOPSWWVMBI-UHFFFAOYSA-N	IL2
ZZAJQOPSWWVMBI-UHFFFAOYSA-N	STAT3
ZZAJQOPSWWVMBI-UHFFFAOYSA-N	MDM2
ZZAJQOPSWWVMBI-UHFFFAOYSA-N	JAK2
ZZAJQOPSWWVMBI-UHFFFAOYSA-N	ALDH1A1
ZGTUSQAQXWSMDW-UHFFFAOYSA-N	ALDH1A1
ZAZKJZBWRNNLDS-UHFFFAOYSA-N	ALDH1A1
YSERLISPSDGHNH-KPKJPENVSA-N	ALDH1A1
YSERLISPSDGHNH-GHXNOFRVSA-N	ALDH1A1
YOMSJEATGXXYPX-UHFFFAOYSA-N	ALDH1A1
YNYGAMJOLICYES-UHFFFAOYSA-N	ALDH1A1
YGSDEFSMJLZEOE-UHFFFAOYSA-N	ALDH1A1
YGSDEFSMJLZEOE-UHFFFAOYSA-N	TNKS2
YGSDEFSMJLZEOE-UHFFFAOYSA-N	TNKS
YFVGIJBUXMQFOF-UHFFFAOYSA-N	ALDH1A1
YFVGIJBUXMQFOF-UHFFFAOYSA-N	IL2
YFVGIJBUXMQFOF-PJOVQGMDSA-N	ALDH1A1
YFVGIJBUXMQFOF-PJOVQGMDSA-N	IL2
YDQWDHRMZQUTBA-UHFFFAOYSA-N	ALDH1A1
YDQWDHRMZQUTBA-UHFFFAOYSA-N	JAK2
XIUXKAZJZFLLDQ-UHFFFAOYSA-N	ALDH1A1
XAWPKHNOFIWWNZ-UHFFFAOYSA-N	ALDH1A1
WQZGKKKJIJFFOK-UHFFFAOYSA-N	IL2
WQZGKKKJIJFFOK-UHFFFAOYSA-N	ALDH1A1
WPYMKLBDIGXBTP-UHFFFAOYSA-N	ALDH1A1
WPRSYXIOJJRNKW-UHFFFAOYSA-N	ALDH1A1
WCMNKJSRZUKXDL-UHFFFAOYSA-N	ALDH1A1
VQQVWGVXDIPORV-UHFFFAOYSA-N	TNKS
VQQVWGVXDIPORV-UHFFFAOYSA-N	TNKS2
VQQVWGVXDIPORV-UHFFFAOYSA-N	ALDH1A1
VQQVWGVXDIPORV-UHFFFAOYSA-N	STAT3
VMQBFYRBJKDACN-UHFFFAOYSA-N	ALDH1A1
VJOBNGRIBLNUKN-UHFFFAOYSA-N	ALDH1A1
VARHXCYGZKSOOO-UHFFFAOYSA-N	ALDH1A1
UZQVYLOFLQICCT-UHFFFAOYSA-N	ALDH1A1
UYTPUPDQBNUYGX-UHFFFAOYSA-N	ALDH1A1
UYTPUPDQBNUYGX-UHFFFAOYSA-N	ADORA1
UYTPUPDQBNUYGX-UHFFFAOYSA-N	NOS2
UXXUUZYMAITGIF-UHFFFAOYSA-N	ALDH1A1
UWPXXGPTDSEESY-UHFFFAOYSA-N	ALDH1A1
UAUDZVJPLUQNMU-KTKRTIGZSA-N	ALDH1A1
TWAZWVPPDIUVOD-UHFFFAOYSA-N	ALDH1A1
TWAZWVPPDIUVOD-UHFFFAOYSA-N	IL2
SVSMMBKUDGMHRR-UHFFFAOYSA-N	ALDH1A1
SKIHGKNFJKJXPX-UHFFFAOYSA-N	ALDH1A1
SJDSOBWGZRPKSB-UHFFFAOYSA-N	ALDH1A1
SIKJAQJRHWYJAI-UHFFFAOYSA-O	ALDH1A1
SIKJAQJRHWYJAI-UHFFFAOYSA-O	HRH2
SIKJAQJRHWYJAI-UHFFFAOYSA-N	ALDH1A1
SIKJAQJRHWYJAI-UHFFFAOYSA-N	HRH2
SGKBIGPQADGHEV-LGMDPLHJSA-N	ALDH1A1
SEOVTRFCIGRIMH-UHFFFAOYSA-N	ALDH1A1
SDQJTWBNWQABLE-UHFFFAOYSA-N	TNKS2
SDQJTWBNWQABLE-UHFFFAOYSA-N	TNKS
SDQJTWBNWQABLE-UHFFFAOYSA-N	GSK3B
SDQJTWBNWQABLE-UHFFFAOYSA-N	ALDH1A1
RWZYAGGXGHYGMB-UHFFFAOYSA-N	ALDH1A1
RUVUHIUYGJBLGI-UHFFFAOYSA-N	ALDH1A1
RTBMGIFWUOGCRZ-ZCXUNETKSA-N	ALDH1A1
RHMXXJGYXNZAPX-UHFFFAOYSA-N	ALDH1A1
RHMXXJGYXNZAPX-UHFFFAOYSA-N	TNKS2
RHMXXJGYXNZAPX-UHFFFAOYSA-N	TNKS
RHMXXJGYXNZAPX-UHFFFAOYSA-N	GSK3B
RGHHSNMVTDWUBI-UHFFFAOYSA-N	ALDH1A1
RFVWKLNLIWVJRR-UHFFFAOYSA-N	ALDH1A1
RFVWKLNLIWVJRR-UHFFFAOYSA-N	IL2
QXAUTQFAWKKNLM-UHFFFAOYSA-N	ALDH1A1
QTBSBXVTEAMEQO-UHFFFAOYSA-N	ALDH1A1
QPDMOMIYLJMOQJ-UHFFFAOYSA-N	ALDH1A1
QOJGJKKHTRAFOK-XUTLUUPISA-N	ALDH1A1
QOAKRWLMTKEDDL-UHFFFAOYSA-N	NOS2
QMYGRGKKZBRZKH-UHFFFAOYSA-N	ALDH1A1
QMNUDYFKZYBWQX-UHFFFAOYSA-N	TNKS2
QMNUDYFKZYBWQX-UHFFFAOYSA-N	TNKS
QMNUDYFKZYBWQX-UHFFFAOYSA-N	ALDH1A1
QLBZIZLLMNWTHG-UHFFFAOYSA-N	ALDH1A1
QJJDNZGPQDGNDX-UHFFFAOYSA-N	ALDH1A1
QIVBCDIJIAJPQS-UHFFFAOYSA-N	ALDH1A1
QIVBCDIJIAJPQS-UHFFFAOYSA-N	HRH2
QANMHLXAZMSUEX-UHFFFAOYSA-N	ALDH1A1
QANMHLXAZMSUEX-UHFFFAOYSA-N	ADORA1
PVVODBCDJBGMJL-CMDGGOBGSA-N	ALDH1A1
PVNIIMVLHYAWGP-UHFFFAOYSA-N	ALDH1A1
PUETUDUXMCLALY-UHFFFAOYSA-N	ALDH1A1
POOSGDOYLQNASK-UHFFFAOYSA-N	ALDH1A1
PCSKKIUURRTAEM-UHFFFAOYSA-N	ALDH1A1
PCKPVGOLPKLUHR-UHFFFAOYSA-N	ALDH1A1
OUIUORSUNABXEN-UHFFFAOYSA-N	ALDH1A1
OOFWCWCUKUVTKD-SNAWJCMRSA-N	ALDH1A1
ONIBWKKTOPOVIA-UHFFFAOYSA-N	ALDH1A1
ONIBWKKTOPOVIA-UHFFFAOYSA-N	JAK2
OLNJUISKUQQNIM-UHFFFAOYSA-N	ALDH1A1
OJOBTAOGJIWAGB-UHFFFAOYSA-N	ALDH1A1
OJOBTAOGJIWAGB-UHFFFAOYSA-N	JAK2
OGFXBIXJCWAUCH-UHFFFAOYSA-N	ALDH1A1
ODKSFYDXXFIFQN-UHFFFAOYSA-N	NOS2
ODKSFYDXXFIFQN-UHFFFAOYSA-N	ALDH1A1
ODHCTXKNWHHXJC-UHFFFAOYSA-N	ALDH1A1
ODHCTXKNWHHXJC-UHFFFAOYSA-N	JAK2
NXCPMSUBVRGTSE-UHFFFAOYSA-N	ALDH1A1
NOEGNKMFWQHSLB-UHFFFAOYSA-N	ALDH1A1
NITWSHWHQAQBAW-QPJJXVBHSA-N	ALDH1A1
NITWSHWHQAQBAW-QPJJXVBHSA-N	HRH2
NITWSHWHQAQBAW-QPJJXVBHSA-N	TNKS2
NITWSHWHQAQBAW-QPJJXVBHSA-N	TNKS
NHLUYCJZUXOUBX-UHFFFAOYSA-N	ALDH1A1
NFGIENSPALNOON-UHFFFAOYSA-N	ALDH1A1
MXBNEEHQIDLPLQ-UHFFFAOYSA-N	ALDH1A1
MWOOGOJBHIARFG-UHFFFAOYSA-N	ALDH1A1
MWOMNLDJNQWJMK-UHFFFAOYSA-N	ALDH1A1
MLCPSWPIYHDOKG-BUHFOSPRSA-N	ALDH1A1
MHXCIKYXNYCMHY-UHFFFAOYSA-N	ALDH1A1
MGWAVDBGNNKXQV-UHFFFAOYSA-N	ALDH1A1
MGWAVDBGNNKXQV-UHFFFAOYSA-N	GSK3B
LZFOPEXOUVTGJS-ARJAWSKDSA-N	ALDH1A1
LTEPZFZSPZASKJ-UHFFFAOYSA-N	ALDH1A1
LSGOTAXPWMCUCK-UHFFFAOYSA-N	ALDH1A1
LRFVTYWOQMYALW-UHFFFAOYSA-N	STAT3
LRFVTYWOQMYALW-UHFFFAOYSA-N	ALDH1A1
LQGUBLBATBMXHT-UHFFFAOYSA-N	ALDH1A1
LLLPDUXGHXIXIW-UHFFFAOYSA-N	ALDH1A1
LIJIPBYXIXTNLE-UHFFFAOYSA-N	ALDH1A1
LDYVVKWGJMWITK-UHFFFAOYSA-N	ALDH1A1
KZSNJWFQEVHDMF-UHFFFAOYSA-N	ALDH1A1
KYRMDYHFFNNERA-UHFFFAOYSA-N	ALDH1A1
KYQZWONCHDNPDP-UHFFFAOYSA-N	IL2
KYQZWONCHDNPDP-UHFFFAOYSA-N	ALDH1A1
KXOOHHMDCDXCBV-VAWYXSNFSA-N	ALDH1A1
KTHADMDGDNYQRX-UHFFFAOYSA-N	ALDH1A1
KQRSGRCNDVKDRJ-QAVVBOBSSA-N	ALDH1A1
KPQMCAKZRXOZLB-AATRIKPKSA-N	ALDH1A1
KOWMJRJXZMEZLD-UHFFFAOYSA-N	ALDH1A1
KOMUHHCFAXYRPO-UHFFFAOYSA-N	IL2
KOMUHHCFAXYRPO-UHFFFAOYSA-N	ALDH1A1
KMAKOBLIOCQGJP-UHFFFAOYSA-N	ALDH1A1
KLAOKWJLUQKWIF-UHFFFAOYSA-N	ALDH1A1
KJLUDHCNWCIINR-UHFFFAOYSA-N	ALDH1A1
KIGOIPXXDBNLEL-UHFFFAOYSA-N	IL2
KIGOIPXXDBNLEL-UHFFFAOYSA-N	ALDH1A1
KBPHJBAIARWVSC-WGDSMFBMSA-N	ALDH1A1
JYGFTBXVXVMTGB-UHFFFAOYSA-N	ALDH1A1
JXDYKVIHCLTXOP-UHFFFAOYSA-N	ALDH1A1
JUJIQKRWLCSYQD-UHFFFAOYSA-N	ALDH1A1
JNLNPCNGMHKCKO-UHFFFAOYSA-N	CDC42
JNLNPCNGMHKCKO-UHFFFAOYSA-N	NOS2
JNLNPCNGMHKCKO-UHFFFAOYSA-N	GABRA1
JNLNPCNGMHKCKO-UHFFFAOYSA-N	GSK3B
JNLNPCNGMHKCKO-UHFFFAOYSA-N	TNKS2
JNLNPCNGMHKCKO-UHFFFAOYSA-N	ADORA1
JMSVCTWVEWCHDZ-UHFFFAOYSA-N	ALDH1A1
JMSVCTWVEWCHDZ-UHFFFAOYSA-N	HRH2
JLIDBLDQVAYHNE-WEYXYWBQSA-N	ALDH1A1
JJRYPZMXNLLZFH-AATRIKPKSA-N	ALDH1A1
IZFGRAGOVZCUFB-CMDGGOBGSA-N	ALDH1A1
ISAKRJDGNUQOIC-UHFFFAOYSA-N	ALDH1A1
IMMCEXDJRKGRBS-YPKPFQOOSA-N	ALDH1A1
IHFBPDAQLQOCBX-UHFFFAOYSA-N	TNKS
IHFBPDAQLQOCBX-UHFFFAOYSA-N	IL2
IHFBPDAQLQOCBX-UHFFFAOYSA-N	STAT3
IHFBPDAQLQOCBX-UHFFFAOYSA-N	MDM2
IHFBPDAQLQOCBX-UHFFFAOYSA-N	JAK2
IHFBPDAQLQOCBX-UHFFFAOYSA-N	ALDH1A1
IHCSECSAXPWPMA-UHFFFAOYSA-N	IL2
IHCSECSAXPWPMA-UHFFFAOYSA-N	ALDH1A1
IDJSPRLSNPEEBM-UHFFFAOYSA-N	IL2
IDJSPRLSNPEEBM-UHFFFAOYSA-N	ALDH1A1
HVYWMOMLDIMFJA-UHFFFAOYSA-N	ALDH1A1
HUUCEXDTXVRYMK-UHFFFAOYSA-N	ALDH1A1
HSEMFIZWXHQJAE-UHFFFAOYSA-N	ALDH1A1
HPEUJPJOZXNMSJ-UHFFFAOYSA-N	ALDH1A1
HMSWAIKSFDFLKN-UHFFFAOYSA-N	ALDH1A1
HGXBRUKMWQGOIE-UHFFFAOYSA-N	ALDH1A1
HGWRKIOMUDWHHZ-UHFFFAOYSA-N	IL2
HGWRKIOMUDWHHZ-UHFFFAOYSA-N	ALDH1A1
HBWXRTLRMIJOQM-UHFFFAOYSA-N	IL2
HBWXRTLRMIJOQM-UHFFFAOYSA-N	ALDH1A1
GRWVBLRIPRGGPD-UHFFFAOYSA-N	ALDH1A1
GRBHNQFQFHLCHO-UHFFFAOYSA-N	ALDH1A1
GFFGJBXGBJISGV-UHFFFAOYSA-N	ALDH1A1
GENSLUDVKWKQMX-UHFFFAOYSA-N	ALDH1A1
FURUXTVZLHCCNA-UHFFFAOYSA-N	TNKS2
FURUXTVZLHCCNA-UHFFFAOYSA-N	TNKS
FURUXTVZLHCCNA-UHFFFAOYSA-N	ALDH1A1
FLJICWZSHAGHJX-BUHFOSPRSA-N	ALDH1A1
FLIACVVOZYBSBS-UHFFFAOYSA-N	ALDH1A1
FDGQSTZJBFJUBT-UHFFFAOYSA-N	ALDH1A1
FDGQSTZJBFJUBT-UHFFFAOYSA-N	ADORA1
FATBGEAMYMYZAF-KTKRTIGZSA-N	ALDH1A1
DXDRHHKMWQZJHT-FPYGCLRLSA-N	ALDH1A1
DVWSXZIHSUZZKJ-YSTUJMKBSA-N	ALDH1A1
DVHJEJFVJPGNQK-UHFFFAOYSA-N	ALDH1A1
DVFGVGYKHMQZJC-UHFFFAOYSA-N	ALDH1A1
DTOSIQBPPRVQHS-PDBXOOCHSA-N	ALDH1A1
DTOSIQBPPRVQHS-IUQGRGSQSA-N	ALDH1A1
DSPVMXZFVUAEBC-UHFFFAOYSA-N	ALDH1A1
DOIRQSBPFJWKBE-UHFFFAOYSA-N	ALDH1A1
DFYRUELUNQRZTB-UHFFFAOYSA-N	ALDH1A1
DANYIYRPLHHOCZ-UHFFFAOYSA-N	ALDH1A1
DANYIYRPLHHOCZ-UHFFFAOYSA-N	TNKS
DANYIYRPLHHOCZ-UHFFFAOYSA-N	IL2
DANYIYRPLHHOCZ-UHFFFAOYSA-N	TNKS2
CZWUENKYXFGDIG-UHFFFAOYSA-N	ALDH1A1
CRDNMYFJWFXOCH-YPKPFQOOSA-N	GSK3B
CRDNMYFJWFXOCH-BUHFOSPRSA-N	GSK3B
COVOPZQGJGUPEY-UHFFFAOYSA-N	ALDH1A1
COHYTHOBJLSHDF-BUHFOSPRSA-N	ALDH1A1
CDOWNLMZVKJRSC-UHFFFAOYSA-N	ALDH1A1
CDICDSOGTRCHMG-ONEGZZNKSA-N	ALDH1A1
BTCSSZJGUNDROE-UHFFFAOYSA-N	GABRA1
BTCSSZJGUNDROE-UHFFFAOYSA-N	ALDH1A1
BTAACUKNKHWNRK-UHFFFAOYSA-N	IL2
BTAACUKNKHWNRK-UHFFFAOYSA-N	ALDH1A1
BNYIQEFWGSXIKQ-UHFFFAOYSA-N	ALDH1A1
BHWNLASARLHROX-UHFFFAOYSA-N	ALDH1A1
AXXQQGBQPBSIBA-UHFFFAOYSA-N	ALDH1A1
AXXQQGBQPBSIBA-UHFFFAOYSA-N	IL2
AVRPFRMDMNDIDH-UHFFFAOYSA-N	ALDH1A1
ALYNCZNDIQEVRV-UHFFFAOYSA-N	ALDH1A1
ADOBXTDBFNCOBN-UHFFFAOYSA-N	ALDH1A1
ZZAJQOPSWWVMBI-UHFFFAOYSA-N	RELA
ZZAJQOPSWWVMBI-UHFFFAOYSA-N	TP53
ZZAJQOPSWWVMBI-UHFFFAOYSA-N	NLRP3
ZGTUSQAQXWSMDW-UHFFFAOYSA-N	TP53
ZGTUSQAQXWSMDW-UHFFFAOYSA-N	MAPK1
ZGTUSQAQXWSMDW-UHFFFAOYSA-N	PARP1
ZAZKJZBWRNNLDS-UHFFFAOYSA-N	MAPK1
ZAZKJZBWRNNLDS-UHFFFAOYSA-N	TP53
YSERLISPSDGHNH-KPKJPENVSA-N	TP53
YSERLISPSDGHNH-KPKJPENVSA-N	MAPK1
YSERLISPSDGHNH-GHXNOFRVSA-N	TP53
YSERLISPSDGHNH-GHXNOFRVSA-N	MAPK1
YOMSJEATGXXYPX-UHFFFAOYSA-N	TP53
YOMSJEATGXXYPX-UHFFFAOYSA-N	MAPK1
YNYGAMJOLICYES-UHFFFAOYSA-N	MAPK1
YNYGAMJOLICYES-UHFFFAOYSA-N	TP53
YGSDEFSMJLZEOE-UHFFFAOYSA-N	TP53
YGSDEFSMJLZEOE-UHFFFAOYSA-N	SERPINE1
YGSDEFSMJLZEOE-UHFFFAOYSA-N	PARP1
YFVGIJBUXMQFOF-UHFFFAOYSA-N	MAPK1
YFVGIJBUXMQFOF-UHFFFAOYSA-N	TP53
YFVGIJBUXMQFOF-UHFFFAOYSA-N	HSP90AA1
YFVGIJBUXMQFOF-UHFFFAOYSA-N	RELA
YFVGIJBUXMQFOF-PJOVQGMDSA-N	MAPK1
YFVGIJBUXMQFOF-PJOVQGMDSA-N	TP53
YFVGIJBUXMQFOF-PJOVQGMDSA-N	HSP90AA1
YFVGIJBUXMQFOF-PJOVQGMDSA-N	RELA
YDQWDHRMZQUTBA-UHFFFAOYSA-N	MAPK1
YDQWDHRMZQUTBA-UHFFFAOYSA-N	TP53
XIUXKAZJZFLLDQ-UHFFFAOYSA-N	MAPK1
XIUXKAZJZFLLDQ-UHFFFAOYSA-N	TP53
XAWPKHNOFIWWNZ-UHFFFAOYSA-N	CLK1
XAWPKHNOFIWWNZ-UHFFFAOYSA-N	MAPK1
WQZGKKKJIJFFOK-UHFFFAOYSA-N	HSP90AA1
WQZGKKKJIJFFOK-UHFFFAOYSA-N	MAPK1
WQZGKKKJIJFFOK-UHFFFAOYSA-N	TP53
WPYMKLBDIGXBTP-UHFFFAOYSA-N	TP53
WPYMKLBDIGXBTP-UHFFFAOYSA-N	MAPK1
WPYMKLBDIGXBTP-UHFFFAOYSA-N	PARP1
WPRSYXIOJJRNKW-UHFFFAOYSA-N	TP53
WPRSYXIOJJRNKW-UHFFFAOYSA-N	MAPK1
WCMNKJSRZUKXDL-UHFFFAOYSA-N	CLK1
WCMNKJSRZUKXDL-UHFFFAOYSA-N	MAPK1
VQQVWGVXDIPORV-UHFFFAOYSA-N	TP53
VQQVWGVXDIPORV-UHFFFAOYSA-N	RELA
VQQVWGVXDIPORV-UHFFFAOYSA-N	PARP1
VQQVWGVXDIPORV-UHFFFAOYSA-N	MAPK1
VMQBFYRBJKDACN-UHFFFAOYSA-N	TP53
VMQBFYRBJKDACN-UHFFFAOYSA-N	MAPK1
VJOBNGRIBLNUKN-UHFFFAOYSA-N	MAPK1
VJOBNGRIBLNUKN-UHFFFAOYSA-N	TP53
VARHXCYGZKSOOO-UHFFFAOYSA-N	MAPK1
VARHXCYGZKSOOO-UHFFFAOYSA-N	TP53
VARHXCYGZKSOOO-UHFFFAOYSA-N	PARP1
UZQVYLOFLQICCT-UHFFFAOYSA-N	TP53
UZQVYLOFLQICCT-UHFFFAOYSA-N	MAPK1
UYTPUPDQBNUYGX-UHFFFAOYSA-N	PARP1
UYTPUPDQBNUYGX-UHFFFAOYSA-N	MAPK1
UYTPUPDQBNUYGX-UHFFFAOYSA-N	TP53
UXXUUZYMAITGIF-UHFFFAOYSA-N	MAPK1
UXXUUZYMAITGIF-UHFFFAOYSA-N	TP53
UWPXXGPTDSEESY-UHFFFAOYSA-N	TP53
UWPXXGPTDSEESY-UHFFFAOYSA-N	MAPK1
UAUDZVJPLUQNMU-KTKRTIGZSA-N	MAPK1
UAUDZVJPLUQNMU-KTKRTIGZSA-N	TP53
TWAZWVPPDIUVOD-UHFFFAOYSA-N	MAPK1
TWAZWVPPDIUVOD-UHFFFAOYSA-N	TP53
TWAZWVPPDIUVOD-UHFFFAOYSA-N	HSP90AA1
SVSMMBKUDGMHRR-UHFFFAOYSA-N	PARP1
SVSMMBKUDGMHRR-UHFFFAOYSA-N	MAPK1
SVSMMBKUDGMHRR-UHFFFAOYSA-N	TP53
SKIHGKNFJKJXPX-UHFFFAOYSA-N	PARP1
SKIHGKNFJKJXPX-UHFFFAOYSA-N	TP53
SKIHGKNFJKJXPX-UHFFFAOYSA-N	MAPK1
SJDSOBWGZRPKSB-UHFFFAOYSA-N	TP53
SJDSOBWGZRPKSB-UHFFFAOYSA-N	MAPK1
SIKJAQJRHWYJAI-UHFFFAOYSA-O	SERPINE1
SIKJAQJRHWYJAI-UHFFFAOYSA-N	SERPINE1
SGKBIGPQADGHEV-LGMDPLHJSA-N	TP53
SGKBIGPQADGHEV-LGMDPLHJSA-N	MAPK1
SGKBIGPQADGHEV-LGMDPLHJSA-N	PARP1
SEOVTRFCIGRIMH-UHFFFAOYSA-N	TP53
SEOVTRFCIGRIMH-UHFFFAOYSA-N	MAPK1
SEOVTRFCIGRIMH-UHFFFAOYSA-N	CLK1
SDQJTWBNWQABLE-UHFFFAOYSA-N	PARP1
SDQJTWBNWQABLE-UHFFFAOYSA-N	MAPK1
SDQJTWBNWQABLE-UHFFFAOYSA-N	TP53
RWZYAGGXGHYGMB-UHFFFAOYSA-N	PARP1
RWZYAGGXGHYGMB-UHFFFAOYSA-N	MAPK1
RWZYAGGXGHYGMB-UHFFFAOYSA-N	TP53
RUVUHIUYGJBLGI-UHFFFAOYSA-N	MAPK1
RUVUHIUYGJBLGI-UHFFFAOYSA-N	TP53
RTBMGIFWUOGCRZ-ZCXUNETKSA-N	PARP1
RTBMGIFWUOGCRZ-ZCXUNETKSA-N	MAPK1
RTBMGIFWUOGCRZ-ZCXUNETKSA-N	TP53
RHMXXJGYXNZAPX-UHFFFAOYSA-N	TP53
RHMXXJGYXNZAPX-UHFFFAOYSA-N	MAPK1
RHMXXJGYXNZAPX-UHFFFAOYSA-N	PARP1
RGHHSNMVTDWUBI-UHFFFAOYSA-N	MAPK1
RGHHSNMVTDWUBI-UHFFFAOYSA-N	TP53
RFVWKLNLIWVJRR-UHFFFAOYSA-N	MAPK1
RFVWKLNLIWVJRR-UHFFFAOYSA-N	TP53
QXAUTQFAWKKNLM-UHFFFAOYSA-N	TP53
QXAUTQFAWKKNLM-UHFFFAOYSA-N	CLK1
QXAUTQFAWKKNLM-UHFFFAOYSA-N	MAPK1
QTBSBXVTEAMEQO-UHFFFAOYSA-N	MAPK1
QTBSBXVTEAMEQO-UHFFFAOYSA-N	TP53
QPDMOMIYLJMOQJ-UHFFFAOYSA-N	MAPK1
QPDMOMIYLJMOQJ-UHFFFAOYSA-N	TP53
QOJGJKKHTRAFOK-XUTLUUPISA-N	TP53
QOJGJKKHTRAFOK-XUTLUUPISA-N	MAPK1
QOJGJKKHTRAFOK-XUTLUUPISA-N	SPHK1
QOJGJKKHTRAFOK-XUTLUUPISA-N	SPHK2
QOAKRWLMTKEDDL-UHFFFAOYSA-N	TP53
QMYGRGKKZBRZKH-UHFFFAOYSA-N	MAPK1
QMYGRGKKZBRZKH-UHFFFAOYSA-N	TP53
QMNUDYFKZYBWQX-UHFFFAOYSA-N	PARP1
QMNUDYFKZYBWQX-UHFFFAOYSA-N	TP53
QMNUDYFKZYBWQX-UHFFFAOYSA-N	MAPK1
QMNUDYFKZYBWQX-UHFFFAOYSA-N	NLRP3
QLBZIZLLMNWTHG-UHFFFAOYSA-N	MAPK1
QLBZIZLLMNWTHG-UHFFFAOYSA-N	TP53
QJJDNZGPQDGNDX-UHFFFAOYSA-N	MAPK1
QJJDNZGPQDGNDX-UHFFFAOYSA-N	TP53
QIVBCDIJIAJPQS-UHFFFAOYSA-N	MAPK1
QIVBCDIJIAJPQS-UHFFFAOYSA-N	TP53
QIVBCDIJIAJPQS-UHFFFAOYSA-N	SERPINE1
QANMHLXAZMSUEX-UHFFFAOYSA-N	TP53
QANMHLXAZMSUEX-UHFFFAOYSA-N	MAPK1
QANMHLXAZMSUEX-UHFFFAOYSA-N	CLK1
PVVODBCDJBGMJL-CMDGGOBGSA-N	MAPK1
PVVODBCDJBGMJL-CMDGGOBGSA-N	TP53
PUETUDUXMCLALY-UHFFFAOYSA-N	MAPK1
PUETUDUXMCLALY-UHFFFAOYSA-N	TP53
POOSGDOYLQNASK-UHFFFAOYSA-N	MAPK1
POOSGDOYLQNASK-UHFFFAOYSA-N	SPHK1
POOSGDOYLQNASK-UHFFFAOYSA-N	SPHK2
POOSGDOYLQNASK-UHFFFAOYSA-N	TP53
PCSKKIUURRTAEM-UHFFFAOYSA-N	MAPK1
PCSKKIUURRTAEM-UHFFFAOYSA-N	TP53
PCKPVGOLPKLUHR-UHFFFAOYSA-N	CLK1
PCKPVGOLPKLUHR-UHFFFAOYSA-N	TP53
OUIUORSUNABXEN-UHFFFAOYSA-N	MAPK1
OUIUORSUNABXEN-UHFFFAOYSA-N	TP53
OOFWCWCUKUVTKD-SNAWJCMRSA-N	TP53
OOFWCWCUKUVTKD-SNAWJCMRSA-N	MAPK1
ONIBWKKTOPOVIA-UHFFFAOYSA-N	TP53
ONIBWKKTOPOVIA-UHFFFAOYSA-N	MAPK1
OLNJUISKUQQNIM-UHFFFAOYSA-N	CLK1
OLNJUISKUQQNIM-UHFFFAOYSA-N	MAPK1
OLNJUISKUQQNIM-UHFFFAOYSA-N	TP53
OJOBTAOGJIWAGB-UHFFFAOYSA-N	TP53
OJOBTAOGJIWAGB-UHFFFAOYSA-N	MAPK1
OGFXBIXJCWAUCH-UHFFFAOYSA-N	MAPK1
OGFXBIXJCWAUCH-UHFFFAOYSA-N	TP53
ODKSFYDXXFIFQN-UHFFFAOYSA-N	RELA
ODKSFYDXXFIFQN-UHFFFAOYSA-N	TP53
ODKSFYDXXFIFQN-UHFFFAOYSA-N	MAPK1
ODKSFYDXXFIFQN-UHFFFAOYSA-N	PARP1
ODHCTXKNWHHXJC-UHFFFAOYSA-N	TP53
ODHCTXKNWHHXJC-UHFFFAOYSA-N	MAPK1
NXCPMSUBVRGTSE-UHFFFAOYSA-N	MAPK1
NXCPMSUBVRGTSE-UHFFFAOYSA-N	TP53
NOEGNKMFWQHSLB-UHFFFAOYSA-N	TP53
NOEGNKMFWQHSLB-UHFFFAOYSA-N	MAPK1
NOEGNKMFWQHSLB-UHFFFAOYSA-N	PARP1
NITWSHWHQAQBAW-QPJJXVBHSA-N	SERPINE1
NITWSHWHQAQBAW-QPJJXVBHSA-N	TP53
NHLUYCJZUXOUBX-UHFFFAOYSA-N	TP53
NHLUYCJZUXOUBX-UHFFFAOYSA-N	MAPK1
NFGIENSPALNOON-UHFFFAOYSA-N	TP53
NFGIENSPALNOON-UHFFFAOYSA-N	MAPK1
MXBNEEHQIDLPLQ-UHFFFAOYSA-N	MAPK1
MXBNEEHQIDLPLQ-UHFFFAOYSA-N	TP53
MWOOGOJBHIARFG-UHFFFAOYSA-N	TP53
MWOOGOJBHIARFG-UHFFFAOYSA-N	MAPK1
MWOMNLDJNQWJMK-UHFFFAOYSA-N	MAPK1
MWOMNLDJNQWJMK-UHFFFAOYSA-N	TP53
MLCPSWPIYHDOKG-BUHFOSPRSA-N	TP53
MLCPSWPIYHDOKG-BUHFOSPRSA-N	MAPK1
MHXCIKYXNYCMHY-UHFFFAOYSA-N	MAPK1
MHXCIKYXNYCMHY-UHFFFAOYSA-N	TP53
MGWAVDBGNNKXQV-UHFFFAOYSA-N	TP53
MGWAVDBGNNKXQV-UHFFFAOYSA-N	MAPK1
LZFOPEXOUVTGJS-ARJAWSKDSA-N	TP53
LZFOPEXOUVTGJS-ARJAWSKDSA-N	MAPK1
LTEPZFZSPZASKJ-UHFFFAOYSA-N	MAPK1
LSGOTAXPWMCUCK-UHFFFAOYSA-N	MAPK1
LRFVTYWOQMYALW-UHFFFAOYSA-N	MAPK1
LRFVTYWOQMYALW-UHFFFAOYSA-N	TP53
LRFVTYWOQMYALW-UHFFFAOYSA-N	PARP1
LQGUBLBATBMXHT-UHFFFAOYSA-N	MAPK1
LQGUBLBATBMXHT-UHFFFAOYSA-N	TP53
LQGUBLBATBMXHT-UHFFFAOYSA-N	PARP1
LLLPDUXGHXIXIW-UHFFFAOYSA-N	MAPK1
LLLPDUXGHXIXIW-UHFFFAOYSA-N	PARP1
LLLPDUXGHXIXIW-UHFFFAOYSA-N	TP53
LIJIPBYXIXTNLE-UHFFFAOYSA-N	TP53
LIJIPBYXIXTNLE-UHFFFAOYSA-N	MAPK1
LDYVVKWGJMWITK-UHFFFAOYSA-N	MAPK1
LDYVVKWGJMWITK-UHFFFAOYSA-N	TP53
KZSNJWFQEVHDMF-UHFFFAOYSA-N	MAPK1
KZSNJWFQEVHDMF-UHFFFAOYSA-N	TP53
KYRMDYHFFNNERA-UHFFFAOYSA-N	PARP1
KYRMDYHFFNNERA-UHFFFAOYSA-N	TP53
KYRMDYHFFNNERA-UHFFFAOYSA-N	MAPK1
KYQZWONCHDNPDP-UHFFFAOYSA-N	HSP90AA1
KYQZWONCHDNPDP-UHFFFAOYSA-N	TP53
KYQZWONCHDNPDP-UHFFFAOYSA-N	MAPK1
KXOOHHMDCDXCBV-VAWYXSNFSA-N	MAPK1
KXOOHHMDCDXCBV-VAWYXSNFSA-N	TP53
KTHADMDGDNYQRX-UHFFFAOYSA-N	TP53
KTHADMDGDNYQRX-UHFFFAOYSA-N	MAPK1
KQRSGRCNDVKDRJ-QAVVBOBSSA-N	MAPK1
KQRSGRCNDVKDRJ-QAVVBOBSSA-N	TP53
KQRSGRCNDVKDRJ-QAVVBOBSSA-N	PARP1
KPQMCAKZRXOZLB-AATRIKPKSA-N	TP53
KPQMCAKZRXOZLB-AATRIKPKSA-N	MAPK1
KOWMJRJXZMEZLD-UHFFFAOYSA-N	MAPK1
KOWMJRJXZMEZLD-UHFFFAOYSA-N	TP53
KOMUHHCFAXYRPO-UHFFFAOYSA-N	MAPK1
KOMUHHCFAXYRPO-UHFFFAOYSA-N	TP53
KOMUHHCFAXYRPO-UHFFFAOYSA-N	HSP90AA1
KMAKOBLIOCQGJP-UHFFFAOYSA-N	CLK1
KMAKOBLIOCQGJP-UHFFFAOYSA-N	TP53
KMAKOBLIOCQGJP-UHFFFAOYSA-N	MAPK1
KLAOKWJLUQKWIF-UHFFFAOYSA-N	ABL1
KLAOKWJLUQKWIF-UHFFFAOYSA-N	STAT1
KLAOKWJLUQKWIF-UHFFFAOYSA-N	TP53
KLAOKWJLUQKWIF-UHFFFAOYSA-N	RELA
KJLUDHCNWCIINR-UHFFFAOYSA-N	MAPK1
KJLUDHCNWCIINR-UHFFFAOYSA-N	TP53
KIGOIPXXDBNLEL-UHFFFAOYSA-N	HSP90AA1
KIGOIPXXDBNLEL-UHFFFAOYSA-N	MAPK1
KIGOIPXXDBNLEL-UHFFFAOYSA-N	TP53
KBPHJBAIARWVSC-WGDSMFBMSA-N	TP53
KBPHJBAIARWVSC-WGDSMFBMSA-N	MAPK1
JYGFTBXVXVMTGB-UHFFFAOYSA-N	PARP1
JYGFTBXVXVMTGB-UHFFFAOYSA-N	MAPK1
JYGFTBXVXVMTGB-UHFFFAOYSA-N	TP53
JYGFTBXVXVMTGB-UHFFFAOYSA-N	HDAC6
JXDYKVIHCLTXOP-UHFFFAOYSA-N	TP53
JXDYKVIHCLTXOP-UHFFFAOYSA-N	MAPK1
JUJIQKRWLCSYQD-UHFFFAOYSA-N	MAPK1
JUJIQKRWLCSYQD-UHFFFAOYSA-N	TP53
JNLNPCNGMHKCKO-UHFFFAOYSA-N	PARP1
JMSVCTWVEWCHDZ-UHFFFAOYSA-N	SERPINE1
JMSVCTWVEWCHDZ-UHFFFAOYSA-N	TP53
JLIDBLDQVAYHNE-WEYXYWBQSA-N	TP53
JLIDBLDQVAYHNE-WEYXYWBQSA-N	MAPK1
JJRYPZMXNLLZFH-AATRIKPKSA-N	TP53
JJRYPZMXNLLZFH-AATRIKPKSA-N	MAPK1
IZFGRAGOVZCUFB-CMDGGOBGSA-N	MAPK1
IZFGRAGOVZCUFB-CMDGGOBGSA-N	TP53
ISAKRJDGNUQOIC-UHFFFAOYSA-N	PARP1
ISAKRJDGNUQOIC-UHFFFAOYSA-N	MAPK1
ISAKRJDGNUQOIC-UHFFFAOYSA-N	TP53
IMMCEXDJRKGRBS-YPKPFQOOSA-N	TP53
IMMCEXDJRKGRBS-YPKPFQOOSA-N	MAPK1
IMMCEXDJRKGRBS-YPKPFQOOSA-N	PARP1
IHFBPDAQLQOCBX-UHFFFAOYSA-N	RELA
IHFBPDAQLQOCBX-UHFFFAOYSA-N	TP53
IHFBPDAQLQOCBX-UHFFFAOYSA-N	NLRP3
IHCSECSAXPWPMA-UHFFFAOYSA-N	HSP90AA1
IHCSECSAXPWPMA-UHFFFAOYSA-N	MAPK1
IHCSECSAXPWPMA-UHFFFAOYSA-N	TP53
IDJSPRLSNPEEBM-UHFFFAOYSA-N	MAPK1
IDJSPRLSNPEEBM-UHFFFAOYSA-N	HSP90AA1
IDJSPRLSNPEEBM-UHFFFAOYSA-N	TP53
HVYWMOMLDIMFJA-UHFFFAOYSA-N	TP53
HVYWMOMLDIMFJA-UHFFFAOYSA-N	MAPK1
HUUCEXDTXVRYMK-UHFFFAOYSA-N	TP53
HUUCEXDTXVRYMK-UHFFFAOYSA-N	MAPK1
HSEMFIZWXHQJAE-UHFFFAOYSA-N	MAPK1
HSEMFIZWXHQJAE-UHFFFAOYSA-N	TP53
HSEMFIZWXHQJAE-UHFFFAOYSA-N	PARP1
HPEUJPJOZXNMSJ-UHFFFAOYSA-N	MAPK1
HPEUJPJOZXNMSJ-UHFFFAOYSA-N	TP53
HMSWAIKSFDFLKN-UHFFFAOYSA-N	MAPK1
HMSWAIKSFDFLKN-UHFFFAOYSA-N	SPHK1
HMSWAIKSFDFLKN-UHFFFAOYSA-N	SPHK2
HMSWAIKSFDFLKN-UHFFFAOYSA-N	TP53
HGXBRUKMWQGOIE-UHFFFAOYSA-N	MAPK1
HGXBRUKMWQGOIE-UHFFFAOYSA-N	TP53
HGWRKIOMUDWHHZ-UHFFFAOYSA-N	MAPK1
HGWRKIOMUDWHHZ-UHFFFAOYSA-N	TP53
HGWRKIOMUDWHHZ-UHFFFAOYSA-N	HSP90AA1
HBWXRTLRMIJOQM-UHFFFAOYSA-N	MAPK1
HBWXRTLRMIJOQM-UHFFFAOYSA-N	TP53
HBWXRTLRMIJOQM-UHFFFAOYSA-N	HSP90AA1
GRWVBLRIPRGGPD-UHFFFAOYSA-N	MAPK1
GRWVBLRIPRGGPD-UHFFFAOYSA-N	TP53
GRBHNQFQFHLCHO-UHFFFAOYSA-N	MAPK1
GRBHNQFQFHLCHO-UHFFFAOYSA-N	TP53
GFFGJBXGBJISGV-UHFFFAOYSA-N	TP53
GFFGJBXGBJISGV-UHFFFAOYSA-N	MAPK1
GENSLUDVKWKQMX-UHFFFAOYSA-N	MAPK1
GENSLUDVKWKQMX-UHFFFAOYSA-N	TP53
FURUXTVZLHCCNA-UHFFFAOYSA-N	RELA
FURUXTVZLHCCNA-UHFFFAOYSA-N	TP53
FURUXTVZLHCCNA-UHFFFAOYSA-N	PARP1
FURUXTVZLHCCNA-UHFFFAOYSA-N	STAT1
FLJICWZSHAGHJX-BUHFOSPRSA-N	MAPK1
FLJICWZSHAGHJX-BUHFOSPRSA-N	TP53
FLJICWZSHAGHJX-BUHFOSPRSA-N	PARP1
FLIACVVOZYBSBS-UHFFFAOYSA-N	MAPK1
FLIACVVOZYBSBS-UHFFFAOYSA-N	TP53
FDGQSTZJBFJUBT-UHFFFAOYSA-N	TP53
FDGQSTZJBFJUBT-UHFFFAOYSA-N	PARP1
FDGQSTZJBFJUBT-UHFFFAOYSA-N	MAPK1
FATBGEAMYMYZAF-KTKRTIGZSA-N	MAPK1
FATBGEAMYMYZAF-KTKRTIGZSA-N	TP53
DXDRHHKMWQZJHT-FPYGCLRLSA-N	TP53
DXDRHHKMWQZJHT-FPYGCLRLSA-N	MAPK1
DXDRHHKMWQZJHT-FPYGCLRLSA-N	PARP1
DVWSXZIHSUZZKJ-YSTUJMKBSA-N	MAPK1
DVWSXZIHSUZZKJ-YSTUJMKBSA-N	TP53
DVHJEJFVJPGNQK-UHFFFAOYSA-N	MAPK1
DVHJEJFVJPGNQK-UHFFFAOYSA-N	TP53
DVFGVGYKHMQZJC-UHFFFAOYSA-N	TP53
DVFGVGYKHMQZJC-UHFFFAOYSA-N	MAPK1
DVFGVGYKHMQZJC-UHFFFAOYSA-N	PARP1
DTOSIQBPPRVQHS-PDBXOOCHSA-N	TP53
DTOSIQBPPRVQHS-PDBXOOCHSA-N	MAPK1
DTOSIQBPPRVQHS-IUQGRGSQSA-N	MAPK1
DTOSIQBPPRVQHS-IUQGRGSQSA-N	TP53
DSPVMXZFVUAEBC-UHFFFAOYSA-N	TP53
DSPVMXZFVUAEBC-UHFFFAOYSA-N	MAPK1
DSPVMXZFVUAEBC-UHFFFAOYSA-N	PARP1
DOIRQSBPFJWKBE-UHFFFAOYSA-N	TP53
DOIRQSBPFJWKBE-UHFFFAOYSA-N	MAPK1
DFYRUELUNQRZTB-UHFFFAOYSA-N	MAPK1
DFYRUELUNQRZTB-UHFFFAOYSA-N	TP53
DANYIYRPLHHOCZ-UHFFFAOYSA-N	TP53
DANYIYRPLHHOCZ-UHFFFAOYSA-N	MAPK1
DANYIYRPLHHOCZ-UHFFFAOYSA-N	MAPK14
DANYIYRPLHHOCZ-UHFFFAOYSA-N	STAT1
DANYIYRPLHHOCZ-UHFFFAOYSA-N	RELA
DANYIYRPLHHOCZ-UHFFFAOYSA-N	ABL1
DANYIYRPLHHOCZ-UHFFFAOYSA-N	PARP1
CZWUENKYXFGDIG-UHFFFAOYSA-N	PARP1
CZWUENKYXFGDIG-UHFFFAOYSA-N	MAPK1
CZWUENKYXFGDIG-UHFFFAOYSA-N	TP53
CRDNMYFJWFXOCH-YPKPFQOOSA-N	CLK1
CRDNMYFJWFXOCH-YPKPFQOOSA-N	CDK9
CRDNMYFJWFXOCH-YPKPFQOOSA-N	PLK4
CRDNMYFJWFXOCH-YPKPFQOOSA-N	MAPK14
CRDNMYFJWFXOCH-YPKPFQOOSA-N	MAPK1
CRDNMYFJWFXOCH-YPKPFQOOSA-N	PRKCB
CRDNMYFJWFXOCH-YPKPFQOOSA-N	TP53
CRDNMYFJWFXOCH-BUHFOSPRSA-N	CLK1
CRDNMYFJWFXOCH-BUHFOSPRSA-N	CDK9
CRDNMYFJWFXOCH-BUHFOSPRSA-N	PLK4
CRDNMYFJWFXOCH-BUHFOSPRSA-N	MAPK1
CRDNMYFJWFXOCH-BUHFOSPRSA-N	MAPK14
CRDNMYFJWFXOCH-BUHFOSPRSA-N	TP53
COVOPZQGJGUPEY-UHFFFAOYSA-N	HDAC6
COVOPZQGJGUPEY-UHFFFAOYSA-N	TP53
COVOPZQGJGUPEY-UHFFFAOYSA-N	MAPK1
COHYTHOBJLSHDF-BUHFOSPRSA-N	TP53
COHYTHOBJLSHDF-BUHFOSPRSA-N	MAPK1
COHYTHOBJLSHDF-BUHFOSPRSA-N	PARP1
CDOWNLMZVKJRSC-UHFFFAOYSA-N	TP53
CDOWNLMZVKJRSC-UHFFFAOYSA-N	MAPK1
CDOWNLMZVKJRSC-UHFFFAOYSA-N	HSP90AA1
CDICDSOGTRCHMG-ONEGZZNKSA-N	TP53
CDICDSOGTRCHMG-ONEGZZNKSA-N	MAPK1
BTCSSZJGUNDROE-UHFFFAOYSA-N	MAPK1
BTCSSZJGUNDROE-UHFFFAOYSA-N	TP53
BTAACUKNKHWNRK-UHFFFAOYSA-N	HSP90AA1
BTAACUKNKHWNRK-UHFFFAOYSA-N	MAPK1
BTAACUKNKHWNRK-UHFFFAOYSA-N	TP53
BNYIQEFWGSXIKQ-UHFFFAOYSA-N	TP53
BNYIQEFWGSXIKQ-UHFFFAOYSA-N	MAPK1
BHWNLASARLHROX-UHFFFAOYSA-N	MAPK1
BHWNLASARLHROX-UHFFFAOYSA-N	TP53
AXXQQGBQPBSIBA-UHFFFAOYSA-N	MAPK1
AXXQQGBQPBSIBA-UHFFFAOYSA-N	TP53
AXXQQGBQPBSIBA-UHFFFAOYSA-N	HSP90AA1
AVRPFRMDMNDIDH-UHFFFAOYSA-N	PARP1
AVRPFRMDMNDIDH-UHFFFAOYSA-N	MAPK1
AVRPFRMDMNDIDH-UHFFFAOYSA-N	TP53
ALYNCZNDIQEVRV-UHFFFAOYSA-N	TP53
ALYNCZNDIQEVRV-UHFFFAOYSA-N	MAPK1
ALYNCZNDIQEVRV-UHFFFAOYSA-N	PARP1
ADOBXTDBFNCOBN-UHFFFAOYSA-N	TP53
ADOBXTDBFNCOBN-UHFFFAOYSA-N	MAPK1
ZZAJQOPSWWVMBI-UHFFFAOYSA-N	RAB9A
ZZAJQOPSWWVMBI-UHFFFAOYSA-N	NPC1
ZZAJQOPSWWVMBI-UHFFFAOYSA-N	MAPT
ZZAJQOPSWWVMBI-UHFFFAOYSA-N	LMNA
ZZAJQOPSWWVMBI-UHFFFAOYSA-N	XBP1
ZZAJQOPSWWVMBI-UHFFFAOYSA-N	KMT2A
ZZAJQOPSWWVMBI-UHFFFAOYSA-N	KDM4E
ZZAJQOPSWWVMBI-UHFFFAOYSA-N	MITF
ZZAJQOPSWWVMBI-UHFFFAOYSA-N	NFKB1
ZZAJQOPSWWVMBI-UHFFFAOYSA-N	SMN1
ZZAJQOPSWWVMBI-UHFFFAOYSA-N	ABCG2
ZZAJQOPSWWVMBI-UHFFFAOYSA-N	CALM1
ZZAJQOPSWWVMBI-UHFFFAOYSA-N	WEE1
ZZAJQOPSWWVMBI-UHFFFAOYSA-N	NR3C1
ZZAJQOPSWWVMBI-UHFFFAOYSA-N	AR
ZZAJQOPSWWVMBI-UHFFFAOYSA-N	ALDH2
ZZAJQOPSWWVMBI-UHFFFAOYSA-N	KLK7
ZZAJQOPSWWVMBI-UHFFFAOYSA-N	NPSR1
ZZAJQOPSWWVMBI-UHFFFAOYSA-N	HTT
ZZAJQOPSWWVMBI-UHFFFAOYSA-N	PTGS2
ZZAJQOPSWWVMBI-UHFFFAOYSA-N	CYP3A4
ZZAJQOPSWWVMBI-UHFFFAOYSA-N	CYP2C9
ZZAJQOPSWWVMBI-UHFFFAOYSA-N	BCL2A1
ZZAJQOPSWWVMBI-UHFFFAOYSA-N	RECQL
ZZAJQOPSWWVMBI-UHFFFAOYSA-N	ATP12A
ZZAJQOPSWWVMBI-UHFFFAOYSA-N	CYP2C19
ZZAJQOPSWWVMBI-UHFFFAOYSA-N	MCL1
ZZAJQOPSWWVMBI-UHFFFAOYSA-N	L3MBTL1
ZZAJQOPSWWVMBI-UHFFFAOYSA-N	CYP1B1
ZZAJQOPSWWVMBI-UHFFFAOYSA-N	CYP1A1
ZZAJQOPSWWVMBI-UHFFFAOYSA-N	SENP7
ZZAJQOPSWWVMBI-UHFFFAOYSA-N	SLCO1B1
ZZAJQOPSWWVMBI-UHFFFAOYSA-N	STK33
ZZAJQOPSWWVMBI-UHFFFAOYSA-N	F2RL1
ZZAJQOPSWWVMBI-UHFFFAOYSA-N	PRNP
ZZAJQOPSWWVMBI-UHFFFAOYSA-N	PKM
ZZAJQOPSWWVMBI-UHFFFAOYSA-N	THRB
ZZAJQOPSWWVMBI-UHFFFAOYSA-N	BCR
ZZAJQOPSWWVMBI-UHFFFAOYSA-N	CA13
ZZAJQOPSWWVMBI-UHFFFAOYSA-N	SLCO1B3
ZZAJQOPSWWVMBI-UHFFFAOYSA-N	THPO
ZZAJQOPSWWVMBI-UHFFFAOYSA-N	MBD2
ZZAJQOPSWWVMBI-UHFFFAOYSA-N	BLM
ZGTUSQAQXWSMDW-UHFFFAOYSA-N	AADAC
ZGTUSQAQXWSMDW-UHFFFAOYSA-N	TGM2
ZGTUSQAQXWSMDW-UHFFFAOYSA-N	MB
ZGTUSQAQXWSMDW-UHFFFAOYSA-N	CDK2
ZGTUSQAQXWSMDW-UHFFFAOYSA-N	CTSV
ZGTUSQAQXWSMDW-UHFFFAOYSA-N	MAPT
ZGTUSQAQXWSMDW-UHFFFAOYSA-N	CYP3A4
ZGTUSQAQXWSMDW-UHFFFAOYSA-N	ACHE
ZGTUSQAQXWSMDW-UHFFFAOYSA-N	MAOA
ZGTUSQAQXWSMDW-UHFFFAOYSA-N	TSHR
ZGTUSQAQXWSMDW-UHFFFAOYSA-N	LMNA
ZGTUSQAQXWSMDW-UHFFFAOYSA-N	KMT2A
ZGTUSQAQXWSMDW-UHFFFAOYSA-N	DRD4
ZGTUSQAQXWSMDW-UHFFFAOYSA-N	RAB9A
ZGTUSQAQXWSMDW-UHFFFAOYSA-N	NPC1
ZGTUSQAQXWSMDW-UHFFFAOYSA-N	BCHE
ZGTUSQAQXWSMDW-UHFFFAOYSA-N	MAOB
ZGTUSQAQXWSMDW-UHFFFAOYSA-N	DRD2
ZGTUSQAQXWSMDW-UHFFFAOYSA-N	TDP1
ZGTUSQAQXWSMDW-UHFFFAOYSA-N	SMN1
ZGTUSQAQXWSMDW-UHFFFAOYSA-N	CA3
ZGTUSQAQXWSMDW-UHFFFAOYSA-N	ABCG2
ZGTUSQAQXWSMDW-UHFFFAOYSA-N	CDK5
ZGTUSQAQXWSMDW-UHFFFAOYSA-N	CDK5R1
ZGTUSQAQXWSMDW-UHFFFAOYSA-N	NPSR1
ZGTUSQAQXWSMDW-UHFFFAOYSA-N	HSD17B10
ZGTUSQAQXWSMDW-UHFFFAOYSA-N	CYP1A2
ZGTUSQAQXWSMDW-UHFFFAOYSA-N	CYP2C19
ZGTUSQAQXWSMDW-UHFFFAOYSA-N	CNR1
ZGTUSQAQXWSMDW-UHFFFAOYSA-N	CDK1
ZGTUSQAQXWSMDW-UHFFFAOYSA-N	CNR2
ZGTUSQAQXWSMDW-UHFFFAOYSA-N	CYP2D6
ZGTUSQAQXWSMDW-UHFFFAOYSA-N	CYP19A1
ZGTUSQAQXWSMDW-UHFFFAOYSA-N	HTR2C
ZGTUSQAQXWSMDW-UHFFFAOYSA-N	TAAR1
ZGTUSQAQXWSMDW-UHFFFAOYSA-N	BLM
ZGTUSQAQXWSMDW-UHFFFAOYSA-N	KDM4E
ZGTUSQAQXWSMDW-UHFFFAOYSA-N	CA1
ZGTUSQAQXWSMDW-UHFFFAOYSA-N	CA2
ZGTUSQAQXWSMDW-UHFFFAOYSA-N	PTPN1
ZGTUSQAQXWSMDW-UHFFFAOYSA-N	NFKB1
ZGTUSQAQXWSMDW-UHFFFAOYSA-N	HTR2B
ZGTUSQAQXWSMDW-UHFFFAOYSA-N	HPGD
ZGTUSQAQXWSMDW-UHFFFAOYSA-N	CA12
ZGTUSQAQXWSMDW-UHFFFAOYSA-N	CYP2C9
ZGTUSQAQXWSMDW-UHFFFAOYSA-N	ALOX15
ZAZKJZBWRNNLDS-UHFFFAOYSA-N	TSHR
ZAZKJZBWRNNLDS-UHFFFAOYSA-N	LMNA
ZAZKJZBWRNNLDS-UHFFFAOYSA-N	HMGCR
ZAZKJZBWRNNLDS-UHFFFAOYSA-N	MPEG1
ZAZKJZBWRNNLDS-UHFFFAOYSA-N	FAAH
ZAZKJZBWRNNLDS-UHFFFAOYSA-N	PPARG
ZAZKJZBWRNNLDS-UHFFFAOYSA-N	ALOX5
ZAZKJZBWRNNLDS-UHFFFAOYSA-N	MAPT
ZAZKJZBWRNNLDS-UHFFFAOYSA-N	TRPV1
ZAZKJZBWRNNLDS-UHFFFAOYSA-N	CYP3A4
ZAZKJZBWRNNLDS-UHFFFAOYSA-N	PTPN1
ZAZKJZBWRNNLDS-UHFFFAOYSA-N	FABP3
ZAZKJZBWRNNLDS-UHFFFAOYSA-N	PPARA
ZAZKJZBWRNNLDS-UHFFFAOYSA-N	PPARD
ZAZKJZBWRNNLDS-UHFFFAOYSA-N	SMN1
ZAZKJZBWRNNLDS-UHFFFAOYSA-N	ACHE
ZAZKJZBWRNNLDS-UHFFFAOYSA-N	TDP1
ZAZKJZBWRNNLDS-UHFFFAOYSA-N	FNTA
ZAZKJZBWRNNLDS-UHFFFAOYSA-N	CNR1
ZAZKJZBWRNNLDS-UHFFFAOYSA-N	CNR2
ZAZKJZBWRNNLDS-UHFFFAOYSA-N	OXER1
ZAZKJZBWRNNLDS-UHFFFAOYSA-N	CA1
ZAZKJZBWRNNLDS-UHFFFAOYSA-N	KMT2A
ZAZKJZBWRNNLDS-UHFFFAOYSA-N	CA9
ZAZKJZBWRNNLDS-UHFFFAOYSA-N	NFKB1
ZAZKJZBWRNNLDS-UHFFFAOYSA-N	RAB9A
ZAZKJZBWRNNLDS-UHFFFAOYSA-N	CYP19A1
ZAZKJZBWRNNLDS-UHFFFAOYSA-N	ALOX15
ZAZKJZBWRNNLDS-UHFFFAOYSA-N	SHBG
ZAZKJZBWRNNLDS-UHFFFAOYSA-N	CYP2C19
ZAZKJZBWRNNLDS-UHFFFAOYSA-N	NPC1
ZAZKJZBWRNNLDS-UHFFFAOYSA-N	TOP1
ZAZKJZBWRNNLDS-UHFFFAOYSA-N	CA2
ZAZKJZBWRNNLDS-UHFFFAOYSA-N	ABCG2
ZAZKJZBWRNNLDS-UHFFFAOYSA-N	SAE1
ZAZKJZBWRNNLDS-UHFFFAOYSA-N	HPSE
ZAZKJZBWRNNLDS-UHFFFAOYSA-N	SLCO1B3
ZAZKJZBWRNNLDS-UHFFFAOYSA-N	HTT
ZAZKJZBWRNNLDS-UHFFFAOYSA-N	PRKCA
ZAZKJZBWRNNLDS-UHFFFAOYSA-N	NPSR1
ZAZKJZBWRNNLDS-UHFFFAOYSA-N	GPBAR1
ZAZKJZBWRNNLDS-UHFFFAOYSA-N	PTGIR
ZAZKJZBWRNNLDS-UHFFFAOYSA-N	TLR2
ZAZKJZBWRNNLDS-UHFFFAOYSA-N	CYP2D6
ZAZKJZBWRNNLDS-UHFFFAOYSA-N	KDM4E
ZAZKJZBWRNNLDS-UHFFFAOYSA-N	SLCO1B1
ZAZKJZBWRNNLDS-UHFFFAOYSA-N	AKR1B10
YSERLISPSDGHNH-KPKJPENVSA-N	TGM2
YSERLISPSDGHNH-KPKJPENVSA-N	CYP3A4
YSERLISPSDGHNH-KPKJPENVSA-N	MAPT
YSERLISPSDGHNH-KPKJPENVSA-N	MAOA
YSERLISPSDGHNH-KPKJPENVSA-N	CDK2
YSERLISPSDGHNH-KPKJPENVSA-N	CTSV
YSERLISPSDGHNH-KPKJPENVSA-N	ABCG2
YSERLISPSDGHNH-KPKJPENVSA-N	RAB9A
YSERLISPSDGHNH-KPKJPENVSA-N	NPC1
YSERLISPSDGHNH-KPKJPENVSA-N	LMNA
YSERLISPSDGHNH-KPKJPENVSA-N	ACHE
YSERLISPSDGHNH-KPKJPENVSA-N	TDP1
YSERLISPSDGHNH-KPKJPENVSA-N	MAOB
YSERLISPSDGHNH-KPKJPENVSA-N	KMT2A
YSERLISPSDGHNH-KPKJPENVSA-N	TSHR
YSERLISPSDGHNH-KPKJPENVSA-N	KDM4E
YSERLISPSDGHNH-KPKJPENVSA-N	BACE1
YSERLISPSDGHNH-KPKJPENVSA-N	HPGD
YSERLISPSDGHNH-KPKJPENVSA-N	SMN1
YSERLISPSDGHNH-KPKJPENVSA-N	ABCB1
YSERLISPSDGHNH-KPKJPENVSA-N	CDK5R1
YSERLISPSDGHNH-KPKJPENVSA-N	CYP19A1
YSERLISPSDGHNH-KPKJPENVSA-N	CDK5
YSERLISPSDGHNH-KPKJPENVSA-N	CYP2C19
YSERLISPSDGHNH-KPKJPENVSA-N	CA9
YSERLISPSDGHNH-KPKJPENVSA-N	TOP2A
YSERLISPSDGHNH-KPKJPENVSA-N	ALOX15
YSERLISPSDGHNH-KPKJPENVSA-N	CA12
YSERLISPSDGHNH-KPKJPENVSA-N	HTR2C
YSERLISPSDGHNH-KPKJPENVSA-N	CNR2
YSERLISPSDGHNH-KPKJPENVSA-N	HSD17B10
YSERLISPSDGHNH-KPKJPENVSA-N	CYP1B1
YSERLISPSDGHNH-KPKJPENVSA-N	CA1
YSERLISPSDGHNH-KPKJPENVSA-N	HTR2B
YSERLISPSDGHNH-KPKJPENVSA-N	ODC1
YSERLISPSDGHNH-KPKJPENVSA-N	MMP1
YSERLISPSDGHNH-KPKJPENVSA-N	PTPN1
YSERLISPSDGHNH-KPKJPENVSA-N	AHR
YSERLISPSDGHNH-KPKJPENVSA-N	CA5A
YSERLISPSDGHNH-KPKJPENVSA-N	CDK1
YSERLISPSDGHNH-KPKJPENVSA-N	CNR1
YSERLISPSDGHNH-KPKJPENVSA-N	CYP2D6
YSERLISPSDGHNH-KPKJPENVSA-N	CA5B
YSERLISPSDGHNH-KPKJPENVSA-N	RECQL
YSERLISPSDGHNH-KPKJPENVSA-N	CYP1A1
YSERLISPSDGHNH-KPKJPENVSA-N	BCHE
YSERLISPSDGHNH-KPKJPENVSA-N	CA7
YSERLISPSDGHNH-GHXNOFRVSA-N	TGM2
YSERLISPSDGHNH-GHXNOFRVSA-N	CYP3A4
YSERLISPSDGHNH-GHXNOFRVSA-N	MAPT
YSERLISPSDGHNH-GHXNOFRVSA-N	MAOA
YSERLISPSDGHNH-GHXNOFRVSA-N	CDK2
YSERLISPSDGHNH-GHXNOFRVSA-N	CTSV
YSERLISPSDGHNH-GHXNOFRVSA-N	ABCG2
YSERLISPSDGHNH-GHXNOFRVSA-N	RAB9A
YSERLISPSDGHNH-GHXNOFRVSA-N	NPC1
YSERLISPSDGHNH-GHXNOFRVSA-N	LMNA
YSERLISPSDGHNH-GHXNOFRVSA-N	ACHE
YSERLISPSDGHNH-GHXNOFRVSA-N	TDP1
YSERLISPSDGHNH-GHXNOFRVSA-N	MAOB
YSERLISPSDGHNH-GHXNOFRVSA-N	KMT2A
YSERLISPSDGHNH-GHXNOFRVSA-N	TSHR
YSERLISPSDGHNH-GHXNOFRVSA-N	KDM4E
YSERLISPSDGHNH-GHXNOFRVSA-N	BACE1
YSERLISPSDGHNH-GHXNOFRVSA-N	HPGD
YSERLISPSDGHNH-GHXNOFRVSA-N	SMN1
YSERLISPSDGHNH-GHXNOFRVSA-N	ABCB1
YSERLISPSDGHNH-GHXNOFRVSA-N	CDK5R1
YSERLISPSDGHNH-GHXNOFRVSA-N	CYP19A1
YSERLISPSDGHNH-GHXNOFRVSA-N	CDK5
YSERLISPSDGHNH-GHXNOFRVSA-N	CYP2C19
YSERLISPSDGHNH-GHXNOFRVSA-N	CA9
YSERLISPSDGHNH-GHXNOFRVSA-N	TOP2A
YSERLISPSDGHNH-GHXNOFRVSA-N	ALOX15
YSERLISPSDGHNH-GHXNOFRVSA-N	CA12
YSERLISPSDGHNH-GHXNOFRVSA-N	HTR2C
YSERLISPSDGHNH-GHXNOFRVSA-N	CNR2
YSERLISPSDGHNH-GHXNOFRVSA-N	HSD17B10
YSERLISPSDGHNH-GHXNOFRVSA-N	CYP1B1
YSERLISPSDGHNH-GHXNOFRVSA-N	CA1
YSERLISPSDGHNH-GHXNOFRVSA-N	HTR2B
YSERLISPSDGHNH-GHXNOFRVSA-N	ODC1
YSERLISPSDGHNH-GHXNOFRVSA-N	MMP1
YSERLISPSDGHNH-GHXNOFRVSA-N	PTPN1
YSERLISPSDGHNH-GHXNOFRVSA-N	AHR
YSERLISPSDGHNH-GHXNOFRVSA-N	CA5A
YSERLISPSDGHNH-GHXNOFRVSA-N	CDK1
YSERLISPSDGHNH-GHXNOFRVSA-N	CNR1
YSERLISPSDGHNH-GHXNOFRVSA-N	CYP2D6
YSERLISPSDGHNH-GHXNOFRVSA-N	CA5B
YSERLISPSDGHNH-GHXNOFRVSA-N	RECQL
YSERLISPSDGHNH-GHXNOFRVSA-N	CYP1A1
YSERLISPSDGHNH-GHXNOFRVSA-N	BCHE
YSERLISPSDGHNH-GHXNOFRVSA-N	CA7
YOMSJEATGXXYPX-UHFFFAOYSA-N	CYP3A4
YOMSJEATGXXYPX-UHFFFAOYSA-N	MAPT
YOMSJEATGXXYPX-UHFFFAOYSA-N	TSHR
YOMSJEATGXXYPX-UHFFFAOYSA-N	ABCG2
YOMSJEATGXXYPX-UHFFFAOYSA-N	TDP1
YOMSJEATGXXYPX-UHFFFAOYSA-N	LMNA
YOMSJEATGXXYPX-UHFFFAOYSA-N	KDM4E
YOMSJEATGXXYPX-UHFFFAOYSA-N	ALOX15
YOMSJEATGXXYPX-UHFFFAOYSA-N	MAOA
YOMSJEATGXXYPX-UHFFFAOYSA-N	RAB9A
YOMSJEATGXXYPX-UHFFFAOYSA-N	NPC1
YOMSJEATGXXYPX-UHFFFAOYSA-N	ACHE
YOMSJEATGXXYPX-UHFFFAOYSA-N	CA9
YOMSJEATGXXYPX-UHFFFAOYSA-N	CYP19A1
YOMSJEATGXXYPX-UHFFFAOYSA-N	CA12
YOMSJEATGXXYPX-UHFFFAOYSA-N	ALOX5
YOMSJEATGXXYPX-UHFFFAOYSA-N	CNR2
YOMSJEATGXXYPX-UHFFFAOYSA-N	HSD17B10
YOMSJEATGXXYPX-UHFFFAOYSA-N	KMT2A
YOMSJEATGXXYPX-UHFFFAOYSA-N	PTPN1
YOMSJEATGXXYPX-UHFFFAOYSA-N	SMN1
YOMSJEATGXXYPX-UHFFFAOYSA-N	ABCB1
YOMSJEATGXXYPX-UHFFFAOYSA-N	CA1
YOMSJEATGXXYPX-UHFFFAOYSA-N	TRPA1
YOMSJEATGXXYPX-UHFFFAOYSA-N	HPGD
YOMSJEATGXXYPX-UHFFFAOYSA-N	CYP2C19
YOMSJEATGXXYPX-UHFFFAOYSA-N	ESR1
YOMSJEATGXXYPX-UHFFFAOYSA-N	CYP1B1
YOMSJEATGXXYPX-UHFFFAOYSA-N	ODC1
YOMSJEATGXXYPX-UHFFFAOYSA-N	CA7
YOMSJEATGXXYPX-UHFFFAOYSA-N	BACE1
YOMSJEATGXXYPX-UHFFFAOYSA-N	CTSV
YOMSJEATGXXYPX-UHFFFAOYSA-N	CA2
YOMSJEATGXXYPX-UHFFFAOYSA-N	CYP1A1
YOMSJEATGXXYPX-UHFFFAOYSA-N	PTGS2
YOMSJEATGXXYPX-UHFFFAOYSA-N	CYP2C9
YOMSJEATGXXYPX-UHFFFAOYSA-N	CA13
YOMSJEATGXXYPX-UHFFFAOYSA-N	POLB
YOMSJEATGXXYPX-UHFFFAOYSA-N	RECQL
YOMSJEATGXXYPX-UHFFFAOYSA-N	NFKB1
YOMSJEATGXXYPX-UHFFFAOYSA-N	PDE4D
YOMSJEATGXXYPX-UHFFFAOYSA-N	APEX1
YOMSJEATGXXYPX-UHFFFAOYSA-N	PTGS1
YOMSJEATGXXYPX-UHFFFAOYSA-N	ESR2
YOMSJEATGXXYPX-UHFFFAOYSA-N	DRD1
YOMSJEATGXXYPX-UHFFFAOYSA-N	CNR1
YOMSJEATGXXYPX-UHFFFAOYSA-N	CYP2D6
YNYGAMJOLICYES-UHFFFAOYSA-N	CYP19A1
YNYGAMJOLICYES-UHFFFAOYSA-N	CYP3A4
YNYGAMJOLICYES-UHFFFAOYSA-N	MAPT
YNYGAMJOLICYES-UHFFFAOYSA-N	BACE1
YNYGAMJOLICYES-UHFFFAOYSA-N	ABCG2
YNYGAMJOLICYES-UHFFFAOYSA-N	CYP1B1
YNYGAMJOLICYES-UHFFFAOYSA-N	MAOA
YNYGAMJOLICYES-UHFFFAOYSA-N	LMNA
YNYGAMJOLICYES-UHFFFAOYSA-N	PTGS1
YNYGAMJOLICYES-UHFFFAOYSA-N	NPC1
YNYGAMJOLICYES-UHFFFAOYSA-N	RAB9A
YNYGAMJOLICYES-UHFFFAOYSA-N	PTPN1
YNYGAMJOLICYES-UHFFFAOYSA-N	ACHE
YNYGAMJOLICYES-UHFFFAOYSA-N	CYP1A1
YNYGAMJOLICYES-UHFFFAOYSA-N	TDP1
YNYGAMJOLICYES-UHFFFAOYSA-N	ESR1
YNYGAMJOLICYES-UHFFFAOYSA-N	CYP2C19
YNYGAMJOLICYES-UHFFFAOYSA-N	KMT2A
YNYGAMJOLICYES-UHFFFAOYSA-N	KDM4E
YNYGAMJOLICYES-UHFFFAOYSA-N	POLB
YNYGAMJOLICYES-UHFFFAOYSA-N	TSHR
YNYGAMJOLICYES-UHFFFAOYSA-N	MAOB
YNYGAMJOLICYES-UHFFFAOYSA-N	SMN1
YNYGAMJOLICYES-UHFFFAOYSA-N	ALOX15
YNYGAMJOLICYES-UHFFFAOYSA-N	ESR2
YNYGAMJOLICYES-UHFFFAOYSA-N	APEX1
YNYGAMJOLICYES-UHFFFAOYSA-N	BCHE
YNYGAMJOLICYES-UHFFFAOYSA-N	PPARG
YNYGAMJOLICYES-UHFFFAOYSA-N	CYP2C9
YNYGAMJOLICYES-UHFFFAOYSA-N	ABCB1
YNYGAMJOLICYES-UHFFFAOYSA-N	RECQL
YNYGAMJOLICYES-UHFFFAOYSA-N	HSD17B10
YNYGAMJOLICYES-UHFFFAOYSA-N	CA1
YNYGAMJOLICYES-UHFFFAOYSA-N	PTGS2
YNYGAMJOLICYES-UHFFFAOYSA-N	CA9
YNYGAMJOLICYES-UHFFFAOYSA-N	CA12
YNYGAMJOLICYES-UHFFFAOYSA-N	NFKB1
YNYGAMJOLICYES-UHFFFAOYSA-N	NPSR1
YNYGAMJOLICYES-UHFFFAOYSA-N	ODC1
YNYGAMJOLICYES-UHFFFAOYSA-N	PLA2G1B
YNYGAMJOLICYES-UHFFFAOYSA-N	ADORA3
YNYGAMJOLICYES-UHFFFAOYSA-N	CA2
YNYGAMJOLICYES-UHFFFAOYSA-N	MCL1
YNYGAMJOLICYES-UHFFFAOYSA-N	HPGD
YNYGAMJOLICYES-UHFFFAOYSA-N	GAA
YNYGAMJOLICYES-UHFFFAOYSA-N	HIF1A
YNYGAMJOLICYES-UHFFFAOYSA-N	L3MBTL1
YGSDEFSMJLZEOE-UHFFFAOYSA-N	CA1
YGSDEFSMJLZEOE-UHFFFAOYSA-N	CA2
YGSDEFSMJLZEOE-UHFFFAOYSA-N	CA12
YGSDEFSMJLZEOE-UHFFFAOYSA-N	CA9
YGSDEFSMJLZEOE-UHFFFAOYSA-N	CA7
YGSDEFSMJLZEOE-UHFFFAOYSA-N	CA14
YGSDEFSMJLZEOE-UHFFFAOYSA-N	CA13
YGSDEFSMJLZEOE-UHFFFAOYSA-N	CA6
YGSDEFSMJLZEOE-UHFFFAOYSA-N	CA5A
YGSDEFSMJLZEOE-UHFFFAOYSA-N	CA4
YGSDEFSMJLZEOE-UHFFFAOYSA-N	CA5B
YGSDEFSMJLZEOE-UHFFFAOYSA-N	CA3
YGSDEFSMJLZEOE-UHFFFAOYSA-N	HSD17B10
YGSDEFSMJLZEOE-UHFFFAOYSA-N	MB
YGSDEFSMJLZEOE-UHFFFAOYSA-N	HSD17B3
YGSDEFSMJLZEOE-UHFFFAOYSA-N	GLA
YGSDEFSMJLZEOE-UHFFFAOYSA-N	HPGD
YGSDEFSMJLZEOE-UHFFFAOYSA-N	LMNA
YGSDEFSMJLZEOE-UHFFFAOYSA-N	TSHR
YGSDEFSMJLZEOE-UHFFFAOYSA-N	AR
YGSDEFSMJLZEOE-UHFFFAOYSA-N	TDP1
YGSDEFSMJLZEOE-UHFFFAOYSA-N	CYP3A4
YGSDEFSMJLZEOE-UHFFFAOYSA-N	MAPT
YGSDEFSMJLZEOE-UHFFFAOYSA-N	ABCB1
YGSDEFSMJLZEOE-UHFFFAOYSA-N	KMT2A
YGSDEFSMJLZEOE-UHFFFAOYSA-N	ESR2
YGSDEFSMJLZEOE-UHFFFAOYSA-N	NFKB1
YGSDEFSMJLZEOE-UHFFFAOYSA-N	HSD17B1
YGSDEFSMJLZEOE-UHFFFAOYSA-N	NR3C1
YGSDEFSMJLZEOE-UHFFFAOYSA-N	GAA
YGSDEFSMJLZEOE-UHFFFAOYSA-N	CYP19A1
YGSDEFSMJLZEOE-UHFFFAOYSA-N	MTOR
YGSDEFSMJLZEOE-UHFFFAOYSA-N	THPO
YGSDEFSMJLZEOE-UHFFFAOYSA-N	RECQL
YGSDEFSMJLZEOE-UHFFFAOYSA-N	HIF1A
YGSDEFSMJLZEOE-UHFFFAOYSA-N	KDM4E
YGSDEFSMJLZEOE-UHFFFAOYSA-N	MAOB
YGSDEFSMJLZEOE-UHFFFAOYSA-N	F2
YGSDEFSMJLZEOE-UHFFFAOYSA-N	SLCO2B1
YGSDEFSMJLZEOE-UHFFFAOYSA-N	APEX1
YGSDEFSMJLZEOE-UHFFFAOYSA-N	AKR1B1
YGSDEFSMJLZEOE-UHFFFAOYSA-N	CYP1A2
YGSDEFSMJLZEOE-UHFFFAOYSA-N	ANPEP
YGSDEFSMJLZEOE-UHFFFAOYSA-N	POLB
YGSDEFSMJLZEOE-UHFFFAOYSA-N	CYP2A6
YGSDEFSMJLZEOE-UHFFFAOYSA-N	MMP9
YGSDEFSMJLZEOE-UHFFFAOYSA-N	PIK3CA
YFVGIJBUXMQFOF-UHFFFAOYSA-N	CYP3A4
YFVGIJBUXMQFOF-UHFFFAOYSA-N	MAPT
YFVGIJBUXMQFOF-UHFFFAOYSA-N	RAB9A
YFVGIJBUXMQFOF-UHFFFAOYSA-N	ABCG2
YFVGIJBUXMQFOF-UHFFFAOYSA-N	NPC1
YFVGIJBUXMQFOF-UHFFFAOYSA-N	LMNA
YFVGIJBUXMQFOF-UHFFFAOYSA-N	CYP19A1
YFVGIJBUXMQFOF-UHFFFAOYSA-N	TDP1
YFVGIJBUXMQFOF-UHFFFAOYSA-N	SMN1
YFVGIJBUXMQFOF-UHFFFAOYSA-N	AKR1B1
YFVGIJBUXMQFOF-UHFFFAOYSA-N	POLB
YFVGIJBUXMQFOF-UHFFFAOYSA-N	KMT2A
YFVGIJBUXMQFOF-UHFFFAOYSA-N	PDE5A
YFVGIJBUXMQFOF-UHFFFAOYSA-N	BACE1
YFVGIJBUXMQFOF-UHFFFAOYSA-N	APEX1
YFVGIJBUXMQFOF-UHFFFAOYSA-N	ACHE
YFVGIJBUXMQFOF-UHFFFAOYSA-N	ABCB1
YFVGIJBUXMQFOF-UHFFFAOYSA-N	PTPN1
YFVGIJBUXMQFOF-UHFFFAOYSA-N	KDM4E
YFVGIJBUXMQFOF-UHFFFAOYSA-N	ADORA3
YFVGIJBUXMQFOF-UHFFFAOYSA-N	TSHR
YFVGIJBUXMQFOF-UHFFFAOYSA-N	L3MBTL1
YFVGIJBUXMQFOF-UHFFFAOYSA-N	CA1
YFVGIJBUXMQFOF-UHFFFAOYSA-N	GAA
YFVGIJBUXMQFOF-UHFFFAOYSA-N	MAOA
YFVGIJBUXMQFOF-UHFFFAOYSA-N	CYP2C19
YFVGIJBUXMQFOF-UHFFFAOYSA-N	F3
YFVGIJBUXMQFOF-UHFFFAOYSA-N	PSIP1
YFVGIJBUXMQFOF-UHFFFAOYSA-N	ALOX15
YFVGIJBUXMQFOF-UHFFFAOYSA-N	NFKB1
YFVGIJBUXMQFOF-UHFFFAOYSA-N	CA2
YFVGIJBUXMQFOF-UHFFFAOYSA-N	RECQL
YFVGIJBUXMQFOF-UHFFFAOYSA-N	HSD17B10
YFVGIJBUXMQFOF-UHFFFAOYSA-N	CA9
YFVGIJBUXMQFOF-UHFFFAOYSA-N	ESR1
YFVGIJBUXMQFOF-UHFFFAOYSA-N	CYP2C9
YFVGIJBUXMQFOF-UHFFFAOYSA-N	PPARG
YFVGIJBUXMQFOF-UHFFFAOYSA-N	TNF
YFVGIJBUXMQFOF-UHFFFAOYSA-N	PDE5
YFVGIJBUXMQFOF-UHFFFAOYSA-N	HPGD
YFVGIJBUXMQFOF-UHFFFAOYSA-N	CA12
YFVGIJBUXMQFOF-UHFFFAOYSA-N	USP2
YFVGIJBUXMQFOF-UHFFFAOYSA-N	THRB
YFVGIJBUXMQFOF-UHFFFAOYSA-N	MAOB
YFVGIJBUXMQFOF-PJOVQGMDSA-N	CYP3A4
YFVGIJBUXMQFOF-PJOVQGMDSA-N	MAPT
YFVGIJBUXMQFOF-PJOVQGMDSA-N	RAB9A
YFVGIJBUXMQFOF-PJOVQGMDSA-N	ABCG2
YFVGIJBUXMQFOF-PJOVQGMDSA-N	NPC1
YFVGIJBUXMQFOF-PJOVQGMDSA-N	LMNA
YFVGIJBUXMQFOF-PJOVQGMDSA-N	CYP19A1
YFVGIJBUXMQFOF-PJOVQGMDSA-N	TDP1
YFVGIJBUXMQFOF-PJOVQGMDSA-N	SMN1
YFVGIJBUXMQFOF-PJOVQGMDSA-N	AKR1B1
YFVGIJBUXMQFOF-PJOVQGMDSA-N	POLB
YFVGIJBUXMQFOF-PJOVQGMDSA-N	KMT2A
YFVGIJBUXMQFOF-PJOVQGMDSA-N	PDE5A
YFVGIJBUXMQFOF-PJOVQGMDSA-N	BACE1
YFVGIJBUXMQFOF-PJOVQGMDSA-N	APEX1
YFVGIJBUXMQFOF-PJOVQGMDSA-N	ACHE
YFVGIJBUXMQFOF-PJOVQGMDSA-N	ABCB1
YFVGIJBUXMQFOF-PJOVQGMDSA-N	PTPN1
YFVGIJBUXMQFOF-PJOVQGMDSA-N	KDM4E
YFVGIJBUXMQFOF-PJOVQGMDSA-N	ADORA3
YFVGIJBUXMQFOF-PJOVQGMDSA-N	TSHR
YFVGIJBUXMQFOF-PJOVQGMDSA-N	L3MBTL1
YFVGIJBUXMQFOF-PJOVQGMDSA-N	CA1
YFVGIJBUXMQFOF-PJOVQGMDSA-N	GAA
YFVGIJBUXMQFOF-PJOVQGMDSA-N	MAOA
YFVGIJBUXMQFOF-PJOVQGMDSA-N	CYP2C19
YFVGIJBUXMQFOF-PJOVQGMDSA-N	F3
YFVGIJBUXMQFOF-PJOVQGMDSA-N	PSIP1
YFVGIJBUXMQFOF-PJOVQGMDSA-N	ALOX15
YFVGIJBUXMQFOF-PJOVQGMDSA-N	NFKB1
YFVGIJBUXMQFOF-PJOVQGMDSA-N	CA2
YFVGIJBUXMQFOF-PJOVQGMDSA-N	RECQL
YFVGIJBUXMQFOF-PJOVQGMDSA-N	HSD17B10
YFVGIJBUXMQFOF-PJOVQGMDSA-N	CA9
YFVGIJBUXMQFOF-PJOVQGMDSA-N	ESR1
YFVGIJBUXMQFOF-PJOVQGMDSA-N	CYP2C9
YFVGIJBUXMQFOF-PJOVQGMDSA-N	PPARG
YFVGIJBUXMQFOF-PJOVQGMDSA-N	TNF
YFVGIJBUXMQFOF-PJOVQGMDSA-N	PDE5
YFVGIJBUXMQFOF-PJOVQGMDSA-N	HPGD
YFVGIJBUXMQFOF-PJOVQGMDSA-N	CA12
YFVGIJBUXMQFOF-PJOVQGMDSA-N	USP2
YFVGIJBUXMQFOF-PJOVQGMDSA-N	THRB
YFVGIJBUXMQFOF-PJOVQGMDSA-N	MAOB
YDQWDHRMZQUTBA-UHFFFAOYSA-N	KMT2A
YDQWDHRMZQUTBA-UHFFFAOYSA-N	MAPT
YDQWDHRMZQUTBA-UHFFFAOYSA-N	GSG2
YDQWDHRMZQUTBA-UHFFFAOYSA-N	ALOX15
YDQWDHRMZQUTBA-UHFFFAOYSA-N	PIM1
YDQWDHRMZQUTBA-UHFFFAOYSA-N	RAB9A
YDQWDHRMZQUTBA-UHFFFAOYSA-N	ATR
YDQWDHRMZQUTBA-UHFFFAOYSA-N	GAA
YDQWDHRMZQUTBA-UHFFFAOYSA-N	BRCA1
YDQWDHRMZQUTBA-UHFFFAOYSA-N	NPC1
YDQWDHRMZQUTBA-UHFFFAOYSA-N	USP2
YDQWDHRMZQUTBA-UHFFFAOYSA-N	HSD17B10
YDQWDHRMZQUTBA-UHFFFAOYSA-N	ALOX5
YDQWDHRMZQUTBA-UHFFFAOYSA-N	LMNA
YDQWDHRMZQUTBA-UHFFFAOYSA-N	POLB
YDQWDHRMZQUTBA-UHFFFAOYSA-N	CYP3A4
YDQWDHRMZQUTBA-UHFFFAOYSA-N	NPSR1
YDQWDHRMZQUTBA-UHFFFAOYSA-N	CYP2C9
YDQWDHRMZQUTBA-UHFFFAOYSA-N	AADAC
YDQWDHRMZQUTBA-UHFFFAOYSA-N	KDM4E
YDQWDHRMZQUTBA-UHFFFAOYSA-N	HTT
YDQWDHRMZQUTBA-UHFFFAOYSA-N	CASP7
YDQWDHRMZQUTBA-UHFFFAOYSA-N	HPGD
YDQWDHRMZQUTBA-UHFFFAOYSA-N	CBR1
YDQWDHRMZQUTBA-UHFFFAOYSA-N	THRB
YDQWDHRMZQUTBA-UHFFFAOYSA-N	L3MBTL1
YDQWDHRMZQUTBA-UHFFFAOYSA-N	RECQL
YDQWDHRMZQUTBA-UHFFFAOYSA-N	CYP2C19
YDQWDHRMZQUTBA-UHFFFAOYSA-N	TDP1
YDQWDHRMZQUTBA-UHFFFAOYSA-N	BCL2A1
YDQWDHRMZQUTBA-UHFFFAOYSA-N	ABCG2
YDQWDHRMZQUTBA-UHFFFAOYSA-N	F3
YDQWDHRMZQUTBA-UHFFFAOYSA-N	CRHR1
YDQWDHRMZQUTBA-UHFFFAOYSA-N	STK33
YDQWDHRMZQUTBA-UHFFFAOYSA-N	AR
YDQWDHRMZQUTBA-UHFFFAOYSA-N	CA2
YDQWDHRMZQUTBA-UHFFFAOYSA-N	GLA
YDQWDHRMZQUTBA-UHFFFAOYSA-N	CNR1
YDQWDHRMZQUTBA-UHFFFAOYSA-N	EP300
YDQWDHRMZQUTBA-UHFFFAOYSA-N	HIF1A
YDQWDHRMZQUTBA-UHFFFAOYSA-N	PCNA
YDQWDHRMZQUTBA-UHFFFAOYSA-N	CNR2
YDQWDHRMZQUTBA-UHFFFAOYSA-N	PKM
YDQWDHRMZQUTBA-UHFFFAOYSA-N	ABCB1
YDQWDHRMZQUTBA-UHFFFAOYSA-N	SMN1
YDQWDHRMZQUTBA-UHFFFAOYSA-N	NCF1
YDQWDHRMZQUTBA-UHFFFAOYSA-N	AHR
XIUXKAZJZFLLDQ-UHFFFAOYSA-N	TSHR
XIUXKAZJZFLLDQ-UHFFFAOYSA-N	LMNA
XIUXKAZJZFLLDQ-UHFFFAOYSA-N	HMGCR
XIUXKAZJZFLLDQ-UHFFFAOYSA-N	MPEG1
XIUXKAZJZFLLDQ-UHFFFAOYSA-N	FAAH
XIUXKAZJZFLLDQ-UHFFFAOYSA-N	PPARG
XIUXKAZJZFLLDQ-UHFFFAOYSA-N	ALOX5
XIUXKAZJZFLLDQ-UHFFFAOYSA-N	MAPT
XIUXKAZJZFLLDQ-UHFFFAOYSA-N	TRPV1
XIUXKAZJZFLLDQ-UHFFFAOYSA-N	CYP3A4
XIUXKAZJZFLLDQ-UHFFFAOYSA-N	PTPN1
XIUXKAZJZFLLDQ-UHFFFAOYSA-N	FABP3
XIUXKAZJZFLLDQ-UHFFFAOYSA-N	PPARA
XIUXKAZJZFLLDQ-UHFFFAOYSA-N	PPARD
XIUXKAZJZFLLDQ-UHFFFAOYSA-N	SMN1
XIUXKAZJZFLLDQ-UHFFFAOYSA-N	ACHE
XIUXKAZJZFLLDQ-UHFFFAOYSA-N	TDP1
XIUXKAZJZFLLDQ-UHFFFAOYSA-N	FNTA
XIUXKAZJZFLLDQ-UHFFFAOYSA-N	CNR1
XIUXKAZJZFLLDQ-UHFFFAOYSA-N	CNR2
XIUXKAZJZFLLDQ-UHFFFAOYSA-N	OXER1
XIUXKAZJZFLLDQ-UHFFFAOYSA-N	CA1
XIUXKAZJZFLLDQ-UHFFFAOYSA-N	KMT2A
XIUXKAZJZFLLDQ-UHFFFAOYSA-N	CA9
XIUXKAZJZFLLDQ-UHFFFAOYSA-N	NFKB1
XIUXKAZJZFLLDQ-UHFFFAOYSA-N	RAB9A
XIUXKAZJZFLLDQ-UHFFFAOYSA-N	CYP19A1
XIUXKAZJZFLLDQ-UHFFFAOYSA-N	ALOX15
XIUXKAZJZFLLDQ-UHFFFAOYSA-N	SHBG
XIUXKAZJZFLLDQ-UHFFFAOYSA-N	CYP2C19
XIUXKAZJZFLLDQ-UHFFFAOYSA-N	NPC1
XIUXKAZJZFLLDQ-UHFFFAOYSA-N	TOP1
XIUXKAZJZFLLDQ-UHFFFAOYSA-N	CA2
XIUXKAZJZFLLDQ-UHFFFAOYSA-N	ABCG2
XIUXKAZJZFLLDQ-UHFFFAOYSA-N	SAE1
XIUXKAZJZFLLDQ-UHFFFAOYSA-N	HPSE
XIUXKAZJZFLLDQ-UHFFFAOYSA-N	SLCO1B3
XIUXKAZJZFLLDQ-UHFFFAOYSA-N	HTT
XIUXKAZJZFLLDQ-UHFFFAOYSA-N	PRKCA
XIUXKAZJZFLLDQ-UHFFFAOYSA-N	NPSR1
XIUXKAZJZFLLDQ-UHFFFAOYSA-N	GPBAR1
XIUXKAZJZFLLDQ-UHFFFAOYSA-N	PTGIR
XIUXKAZJZFLLDQ-UHFFFAOYSA-N	TLR2
XIUXKAZJZFLLDQ-UHFFFAOYSA-N	CYP2D6
XIUXKAZJZFLLDQ-UHFFFAOYSA-N	KDM4E
XIUXKAZJZFLLDQ-UHFFFAOYSA-N	SLCO1B1
XIUXKAZJZFLLDQ-UHFFFAOYSA-N	AKR1B10
XAWPKHNOFIWWNZ-UHFFFAOYSA-N	ADRA1B
XAWPKHNOFIWWNZ-UHFFFAOYSA-N	HTR2C
XAWPKHNOFIWWNZ-UHFFFAOYSA-N	CYP2A6
XAWPKHNOFIWWNZ-UHFFFAOYSA-N	CHUK
XAWPKHNOFIWWNZ-UHFFFAOYSA-N	MAOA
XAWPKHNOFIWWNZ-UHFFFAOYSA-N	MAPT
XAWPKHNOFIWWNZ-UHFFFAOYSA-N	ADRA1A
XAWPKHNOFIWWNZ-UHFFFAOYSA-N	NPSR1
XAWPKHNOFIWWNZ-UHFFFAOYSA-N	CYP3A4
XAWPKHNOFIWWNZ-UHFFFAOYSA-N	HTR2B
XAWPKHNOFIWWNZ-UHFFFAOYSA-N	KMT2A
XAWPKHNOFIWWNZ-UHFFFAOYSA-N	ALOX15
XAWPKHNOFIWWNZ-UHFFFAOYSA-N	ACHE
XAWPKHNOFIWWNZ-UHFFFAOYSA-N	LMNA
XAWPKHNOFIWWNZ-UHFFFAOYSA-N	HTR2A
XAWPKHNOFIWWNZ-UHFFFAOYSA-N	TSHR
XAWPKHNOFIWWNZ-UHFFFAOYSA-N	CDK5
XAWPKHNOFIWWNZ-UHFFFAOYSA-N	RAB9A
XAWPKHNOFIWWNZ-UHFFFAOYSA-N	MAOB
XAWPKHNOFIWWNZ-UHFFFAOYSA-N	KIF11
XAWPKHNOFIWWNZ-UHFFFAOYSA-N	PTPN1
XAWPKHNOFIWWNZ-UHFFFAOYSA-N	GLI1
XAWPKHNOFIWWNZ-UHFFFAOYSA-N	GLI2
XAWPKHNOFIWWNZ-UHFFFAOYSA-N	TDP1
XAWPKHNOFIWWNZ-UHFFFAOYSA-N	CDK1
XAWPKHNOFIWWNZ-UHFFFAOYSA-N	ATM
XAWPKHNOFIWWNZ-UHFFFAOYSA-N	CYP2D6
XAWPKHNOFIWWNZ-UHFFFAOYSA-N	SMN1
XAWPKHNOFIWWNZ-UHFFFAOYSA-N	MAP2K1
XAWPKHNOFIWWNZ-UHFFFAOYSA-N	CYP19A1
XAWPKHNOFIWWNZ-UHFFFAOYSA-N	CDK5R1
XAWPKHNOFIWWNZ-UHFFFAOYSA-N	NPC1
XAWPKHNOFIWWNZ-UHFFFAOYSA-N	NFKB1
XAWPKHNOFIWWNZ-UHFFFAOYSA-N	ESR1
XAWPKHNOFIWWNZ-UHFFFAOYSA-N	CYP1B1
XAWPKHNOFIWWNZ-UHFFFAOYSA-N	CA2
XAWPKHNOFIWWNZ-UHFFFAOYSA-N	KDM4E
XAWPKHNOFIWWNZ-UHFFFAOYSA-N	CA4
XAWPKHNOFIWWNZ-UHFFFAOYSA-N	CYP1A2
XAWPKHNOFIWWNZ-UHFFFAOYSA-N	NISCH
XAWPKHNOFIWWNZ-UHFFFAOYSA-N	BCHE
XAWPKHNOFIWWNZ-UHFFFAOYSA-N	XBP1
XAWPKHNOFIWWNZ-UHFFFAOYSA-N	ABCG2
XAWPKHNOFIWWNZ-UHFFFAOYSA-N	CA6
XAWPKHNOFIWWNZ-UHFFFAOYSA-N	USP2
XAWPKHNOFIWWNZ-UHFFFAOYSA-N	CA12
XAWPKHNOFIWWNZ-UHFFFAOYSA-N	ESR2
WQZGKKKJIJFFOK-UHFFFAOYSA-N	LMNA
WQZGKKKJIJFFOK-UHFFFAOYSA-N	AKR1B1
WQZGKKKJIJFFOK-UHFFFAOYSA-N	TDP1
WQZGKKKJIJFFOK-UHFFFAOYSA-N	CYP3A4
WQZGKKKJIJFFOK-UHFFFAOYSA-N	RAB9A
WQZGKKKJIJFFOK-UHFFFAOYSA-N	L3MBTL1
WQZGKKKJIJFFOK-UHFFFAOYSA-N	MAPT
WQZGKKKJIJFFOK-UHFFFAOYSA-N	SMN1
WQZGKKKJIJFFOK-UHFFFAOYSA-N	POLB
WQZGKKKJIJFFOK-UHFFFAOYSA-N	NPC1
WQZGKKKJIJFFOK-UHFFFAOYSA-N	TSHR
WQZGKKKJIJFFOK-UHFFFAOYSA-N	APEX1
WQZGKKKJIJFFOK-UHFFFAOYSA-N	PSIP1
WQZGKKKJIJFFOK-UHFFFAOYSA-N	TNF
WQZGKKKJIJFFOK-UHFFFAOYSA-N	GAA
WQZGKKKJIJFFOK-UHFFFAOYSA-N	PDE5A
WQZGKKKJIJFFOK-UHFFFAOYSA-N	BACE1
WQZGKKKJIJFFOK-UHFFFAOYSA-N	PRKCA
WQZGKKKJIJFFOK-UHFFFAOYSA-N	PTPN1
WQZGKKKJIJFFOK-UHFFFAOYSA-N	F10
WQZGKKKJIJFFOK-UHFFFAOYSA-N	CYP2C19
WQZGKKKJIJFFOK-UHFFFAOYSA-N	CYP19A1
WQZGKKKJIJFFOK-UHFFFAOYSA-N	CD38
WQZGKKKJIJFFOK-UHFFFAOYSA-N	TOP1
WQZGKKKJIJFFOK-UHFFFAOYSA-N	KDM4E
WQZGKKKJIJFFOK-UHFFFAOYSA-N	RECQL
WQZGKKKJIJFFOK-UHFFFAOYSA-N	F2
WQZGKKKJIJFFOK-UHFFFAOYSA-N	ABCG2
WQZGKKKJIJFFOK-UHFFFAOYSA-N	ACHE
WQZGKKKJIJFFOK-UHFFFAOYSA-N	NTSR1
WQZGKKKJIJFFOK-UHFFFAOYSA-N	KMT2A
WQZGKKKJIJFFOK-UHFFFAOYSA-N	ALOX15
WQZGKKKJIJFFOK-UHFFFAOYSA-N	CA9
WQZGKKKJIJFFOK-UHFFFAOYSA-N	CA1
WQZGKKKJIJFFOK-UHFFFAOYSA-N	ALPI
WQZGKKKJIJFFOK-UHFFFAOYSA-N	HIF1A
WQZGKKKJIJFFOK-UHFFFAOYSA-N	PRKD1
WQZGKKKJIJFFOK-UHFFFAOYSA-N	HPSE
WQZGKKKJIJFFOK-UHFFFAOYSA-N	PRKACA
WQZGKKKJIJFFOK-UHFFFAOYSA-N	USP2
WQZGKKKJIJFFOK-UHFFFAOYSA-N	OPRM1
WQZGKKKJIJFFOK-UHFFFAOYSA-N	CA13
WQZGKKKJIJFFOK-UHFFFAOYSA-N	CTDSP1
WQZGKKKJIJFFOK-UHFFFAOYSA-N	THRB
WQZGKKKJIJFFOK-UHFFFAOYSA-N	OPRK1
WPYMKLBDIGXBTP-UHFFFAOYSA-N	DAO
WPYMKLBDIGXBTP-UHFFFAOYSA-N	TSHR
WPYMKLBDIGXBTP-UHFFFAOYSA-N	TYR
WPYMKLBDIGXBTP-UHFFFAOYSA-N	SRD5A2
WPYMKLBDIGXBTP-UHFFFAOYSA-N	LMNA
WPYMKLBDIGXBTP-UHFFFAOYSA-N	MAPT
WPYMKLBDIGXBTP-UHFFFAOYSA-N	LTA4H
WPYMKLBDIGXBTP-UHFFFAOYSA-N	TBXAS1
WPYMKLBDIGXBTP-UHFFFAOYSA-N	NFKB1
WPYMKLBDIGXBTP-UHFFFAOYSA-N	THPO
WPYMKLBDIGXBTP-UHFFFAOYSA-N	TDP1
WPYMKLBDIGXBTP-UHFFFAOYSA-N	CYP2C19
WPYMKLBDIGXBTP-UHFFFAOYSA-N	CYP3A4
WPYMKLBDIGXBTP-UHFFFAOYSA-N	HPGD
WPYMKLBDIGXBTP-UHFFFAOYSA-N	HSD17B10
WPYMKLBDIGXBTP-UHFFFAOYSA-N	ALOX15
WPYMKLBDIGXBTP-UHFFFAOYSA-N	HIF1A
WPYMKLBDIGXBTP-UHFFFAOYSA-N	CYP2D6
WPYMKLBDIGXBTP-UHFFFAOYSA-N	NPSR1
WPYMKLBDIGXBTP-UHFFFAOYSA-N	CYP1A2
WPYMKLBDIGXBTP-UHFFFAOYSA-N	CA2
WPYMKLBDIGXBTP-UHFFFAOYSA-N	SMN1
WPYMKLBDIGXBTP-UHFFFAOYSA-N	CYP2A6
WPYMKLBDIGXBTP-UHFFFAOYSA-N	HTT
WPYMKLBDIGXBTP-UHFFFAOYSA-N	RAB9A
WPYMKLBDIGXBTP-UHFFFAOYSA-N	TAAR1
WPYMKLBDIGXBTP-UHFFFAOYSA-N	CYP2C9
WPYMKLBDIGXBTP-UHFFFAOYSA-N	KDM4E
WPYMKLBDIGXBTP-UHFFFAOYSA-N	S1PR1
WPYMKLBDIGXBTP-UHFFFAOYSA-N	CA5B
WPYMKLBDIGXBTP-UHFFFAOYSA-N	CA5A
WPYMKLBDIGXBTP-UHFFFAOYSA-N	CA1
WPYMKLBDIGXBTP-UHFFFAOYSA-N	MB
WPYMKLBDIGXBTP-UHFFFAOYSA-N	CA12
WPYMKLBDIGXBTP-UHFFFAOYSA-N	RECQL
WPYMKLBDIGXBTP-UHFFFAOYSA-N	CYP11B1
WPYMKLBDIGXBTP-UHFFFAOYSA-N	CYP11B2
WPYMKLBDIGXBTP-UHFFFAOYSA-N	ITGA2B
WPYMKLBDIGXBTP-UHFFFAOYSA-N	BLM
WPYMKLBDIGXBTP-UHFFFAOYSA-N	KCNN3
WPYMKLBDIGXBTP-UHFFFAOYSA-N	PMP22
WPYMKLBDIGXBTP-UHFFFAOYSA-N	APP
WPYMKLBDIGXBTP-UHFFFAOYSA-N	ITGB3
WPYMKLBDIGXBTP-UHFFFAOYSA-N	GLA
WPYMKLBDIGXBTP-UHFFFAOYSA-N	PPARD
WPYMKLBDIGXBTP-UHFFFAOYSA-N	PKM
WPYMKLBDIGXBTP-UHFFFAOYSA-N	KMT2A
WPYMKLBDIGXBTP-UHFFFAOYSA-N	MT-ND4
WPRSYXIOJJRNKW-UHFFFAOYSA-N	TRPA1
WPRSYXIOJJRNKW-UHFFFAOYSA-N	TSHR
WPRSYXIOJJRNKW-UHFFFAOYSA-N	CTSB
WPRSYXIOJJRNKW-UHFFFAOYSA-N	LMNA
WPRSYXIOJJRNKW-UHFFFAOYSA-N	CYP2A6
WPRSYXIOJJRNKW-UHFFFAOYSA-N	TDP1
WPRSYXIOJJRNKW-UHFFFAOYSA-N	MIF
WPRSYXIOJJRNKW-UHFFFAOYSA-N	CYP3A4
WPRSYXIOJJRNKW-UHFFFAOYSA-N	PTGS2
WPRSYXIOJJRNKW-UHFFFAOYSA-N	MAPT
WPRSYXIOJJRNKW-UHFFFAOYSA-N	SOAT1
WPRSYXIOJJRNKW-UHFFFAOYSA-N	HPGD
WPRSYXIOJJRNKW-UHFFFAOYSA-N	HDAC11
WPRSYXIOJJRNKW-UHFFFAOYSA-N	SMN1
WPRSYXIOJJRNKW-UHFFFAOYSA-N	ALOX15
WPRSYXIOJJRNKW-UHFFFAOYSA-N	CA12
WPRSYXIOJJRNKW-UHFFFAOYSA-N	CYP19A1
WPRSYXIOJJRNKW-UHFFFAOYSA-N	APOBEC3G
WPRSYXIOJJRNKW-UHFFFAOYSA-N	PTPN1
WPRSYXIOJJRNKW-UHFFFAOYSA-N	KMT2A
WPRSYXIOJJRNKW-UHFFFAOYSA-N	CA2
WPRSYXIOJJRNKW-UHFFFAOYSA-N	OPRK1
WPRSYXIOJJRNKW-UHFFFAOYSA-N	CA3
WPRSYXIOJJRNKW-UHFFFAOYSA-N	HTT
WPRSYXIOJJRNKW-UHFFFAOYSA-N	CDK5R1
WPRSYXIOJJRNKW-UHFFFAOYSA-N	RAB9A
WPRSYXIOJJRNKW-UHFFFAOYSA-N	HSD17B10
WPRSYXIOJJRNKW-UHFFFAOYSA-N	CA9
WPRSYXIOJJRNKW-UHFFFAOYSA-N	CNR2
WPRSYXIOJJRNKW-UHFFFAOYSA-N	ACHE
WPRSYXIOJJRNKW-UHFFFAOYSA-N	CTSL
WPRSYXIOJJRNKW-UHFFFAOYSA-N	NPC1
WPRSYXIOJJRNKW-UHFFFAOYSA-N	L3MBTL1
WPRSYXIOJJRNKW-UHFFFAOYSA-N	PPARG
WPRSYXIOJJRNKW-UHFFFAOYSA-N	TUBB2B
WPRSYXIOJJRNKW-UHFFFAOYSA-N	KDM4E
WPRSYXIOJJRNKW-UHFFFAOYSA-N	RIPK2
WPRSYXIOJJRNKW-UHFFFAOYSA-N	CYP2C19
WPRSYXIOJJRNKW-UHFFFAOYSA-N	CA1
WPRSYXIOJJRNKW-UHFFFAOYSA-N	MAOB
WPRSYXIOJJRNKW-UHFFFAOYSA-N	BLM
WPRSYXIOJJRNKW-UHFFFAOYSA-N	IDO1
WPRSYXIOJJRNKW-UHFFFAOYSA-N	BACE1
WPRSYXIOJJRNKW-UHFFFAOYSA-N	APEX1
WPRSYXIOJJRNKW-UHFFFAOYSA-N	ABCG2
WPRSYXIOJJRNKW-UHFFFAOYSA-N	TERT
WPRSYXIOJJRNKW-UHFFFAOYSA-N	CYP11B1
WCMNKJSRZUKXDL-UHFFFAOYSA-N	ADRA1B
WCMNKJSRZUKXDL-UHFFFAOYSA-N	HTR2C
WCMNKJSRZUKXDL-UHFFFAOYSA-N	CYP2A6
WCMNKJSRZUKXDL-UHFFFAOYSA-N	CHUK
WCMNKJSRZUKXDL-UHFFFAOYSA-N	MAOA
WCMNKJSRZUKXDL-UHFFFAOYSA-N	MAPT
WCMNKJSRZUKXDL-UHFFFAOYSA-N	ADRA1A
WCMNKJSRZUKXDL-UHFFFAOYSA-N	NPSR1
WCMNKJSRZUKXDL-UHFFFAOYSA-N	CYP3A4
WCMNKJSRZUKXDL-UHFFFAOYSA-N	HTR2B
WCMNKJSRZUKXDL-UHFFFAOYSA-N	KMT2A
WCMNKJSRZUKXDL-UHFFFAOYSA-N	ALOX15
WCMNKJSRZUKXDL-UHFFFAOYSA-N	ACHE
WCMNKJSRZUKXDL-UHFFFAOYSA-N	LMNA
WCMNKJSRZUKXDL-UHFFFAOYSA-N	HTR2A
WCMNKJSRZUKXDL-UHFFFAOYSA-N	TSHR
WCMNKJSRZUKXDL-UHFFFAOYSA-N	CDK5
WCMNKJSRZUKXDL-UHFFFAOYSA-N	RAB9A
WCMNKJSRZUKXDL-UHFFFAOYSA-N	MAOB
WCMNKJSRZUKXDL-UHFFFAOYSA-N	KIF11
WCMNKJSRZUKXDL-UHFFFAOYSA-N	PTPN1
WCMNKJSRZUKXDL-UHFFFAOYSA-N	GLI1
WCMNKJSRZUKXDL-UHFFFAOYSA-N	GLI2
WCMNKJSRZUKXDL-UHFFFAOYSA-N	TDP1
WCMNKJSRZUKXDL-UHFFFAOYSA-N	CDK1
WCMNKJSRZUKXDL-UHFFFAOYSA-N	ATM
WCMNKJSRZUKXDL-UHFFFAOYSA-N	CYP2D6
WCMNKJSRZUKXDL-UHFFFAOYSA-N	SMN1
WCMNKJSRZUKXDL-UHFFFAOYSA-N	MAP2K1
WCMNKJSRZUKXDL-UHFFFAOYSA-N	CYP19A1
WCMNKJSRZUKXDL-UHFFFAOYSA-N	CDK5R1
WCMNKJSRZUKXDL-UHFFFAOYSA-N	NPC1
WCMNKJSRZUKXDL-UHFFFAOYSA-N	NFKB1
WCMNKJSRZUKXDL-UHFFFAOYSA-N	ESR1
WCMNKJSRZUKXDL-UHFFFAOYSA-N	CYP1B1
WCMNKJSRZUKXDL-UHFFFAOYSA-N	CA2
WCMNKJSRZUKXDL-UHFFFAOYSA-N	KDM4E
WCMNKJSRZUKXDL-UHFFFAOYSA-N	CA4
WCMNKJSRZUKXDL-UHFFFAOYSA-N	CYP1A2
WCMNKJSRZUKXDL-UHFFFAOYSA-N	NISCH
WCMNKJSRZUKXDL-UHFFFAOYSA-N	BCHE
WCMNKJSRZUKXDL-UHFFFAOYSA-N	XBP1
WCMNKJSRZUKXDL-UHFFFAOYSA-N	ABCG2
WCMNKJSRZUKXDL-UHFFFAOYSA-N	CA6
WCMNKJSRZUKXDL-UHFFFAOYSA-N	USP2
WCMNKJSRZUKXDL-UHFFFAOYSA-N	CA12
WCMNKJSRZUKXDL-UHFFFAOYSA-N	ESR2
VQQVWGVXDIPORV-UHFFFAOYSA-N	IDO1
VQQVWGVXDIPORV-UHFFFAOYSA-N	PTGS2
VQQVWGVXDIPORV-UHFFFAOYSA-N	RAB9A
VQQVWGVXDIPORV-UHFFFAOYSA-N	NPC1
VQQVWGVXDIPORV-UHFFFAOYSA-N	ALOX5
VQQVWGVXDIPORV-UHFFFAOYSA-N	LMNA
VQQVWGVXDIPORV-UHFFFAOYSA-N	PTGS1
VQQVWGVXDIPORV-UHFFFAOYSA-N	MPEG1
VQQVWGVXDIPORV-UHFFFAOYSA-N	MAOB
VQQVWGVXDIPORV-UHFFFAOYSA-N	MAPT
VQQVWGVXDIPORV-UHFFFAOYSA-N	SMN1
VQQVWGVXDIPORV-UHFFFAOYSA-N	KMT2A
VQQVWGVXDIPORV-UHFFFAOYSA-N	CNR2
VQQVWGVXDIPORV-UHFFFAOYSA-N	CDC25B
VQQVWGVXDIPORV-UHFFFAOYSA-N	DNMT1
VQQVWGVXDIPORV-UHFFFAOYSA-N	ALOX15
VQQVWGVXDIPORV-UHFFFAOYSA-N	KDM4E
VQQVWGVXDIPORV-UHFFFAOYSA-N	NFKB1
VQQVWGVXDIPORV-UHFFFAOYSA-N	TSHR
VQQVWGVXDIPORV-UHFFFAOYSA-N	FASN
VQQVWGVXDIPORV-UHFFFAOYSA-N	BLM
VQQVWGVXDIPORV-UHFFFAOYSA-N	CYP2C9
VQQVWGVXDIPORV-UHFFFAOYSA-N	F2RL1
VQQVWGVXDIPORV-UHFFFAOYSA-N	HTT
VQQVWGVXDIPORV-UHFFFAOYSA-N	CYP3A4
VQQVWGVXDIPORV-UHFFFAOYSA-N	RECQL
VQQVWGVXDIPORV-UHFFFAOYSA-N	XBP1
VQQVWGVXDIPORV-UHFFFAOYSA-N	PFKFB3
VQQVWGVXDIPORV-UHFFFAOYSA-N	BCR
VQQVWGVXDIPORV-UHFFFAOYSA-N	L3MBTL1
VQQVWGVXDIPORV-UHFFFAOYSA-N	TDP1
VQQVWGVXDIPORV-UHFFFAOYSA-N	CNR1
VQQVWGVXDIPORV-UHFFFAOYSA-N	MITF
VQQVWGVXDIPORV-UHFFFAOYSA-N	ITGA2B
VQQVWGVXDIPORV-UHFFFAOYSA-N	CYP2C19
VQQVWGVXDIPORV-UHFFFAOYSA-N	HSD17B10
VQQVWGVXDIPORV-UHFFFAOYSA-N	CYP1B1
VQQVWGVXDIPORV-UHFFFAOYSA-N	CYP19A1
VQQVWGVXDIPORV-UHFFFAOYSA-N	CYP1A1
VQQVWGVXDIPORV-UHFFFAOYSA-N	NPSR1
VQQVWGVXDIPORV-UHFFFAOYSA-N	MAP2K1
VQQVWGVXDIPORV-UHFFFAOYSA-N	HIF1A
VQQVWGVXDIPORV-UHFFFAOYSA-N	PKM
VQQVWGVXDIPORV-UHFFFAOYSA-N	THPO
VQQVWGVXDIPORV-UHFFFAOYSA-N	ABCG2
VQQVWGVXDIPORV-UHFFFAOYSA-N	THRB
VQQVWGVXDIPORV-UHFFFAOYSA-N	ITGB3
VQQVWGVXDIPORV-UHFFFAOYSA-N	NQO2
VMQBFYRBJKDACN-UHFFFAOYSA-N	CTSV
VMQBFYRBJKDACN-UHFFFAOYSA-N	LMNA
VMQBFYRBJKDACN-UHFFFAOYSA-N	MAPT
VMQBFYRBJKDACN-UHFFFAOYSA-N	TSHR
VMQBFYRBJKDACN-UHFFFAOYSA-N	CYP3A4
VMQBFYRBJKDACN-UHFFFAOYSA-N	MAOA
VMQBFYRBJKDACN-UHFFFAOYSA-N	TDP1
VMQBFYRBJKDACN-UHFFFAOYSA-N	MAOB
VMQBFYRBJKDACN-UHFFFAOYSA-N	KMT2A
VMQBFYRBJKDACN-UHFFFAOYSA-N	ATM
VMQBFYRBJKDACN-UHFFFAOYSA-N	RAB9A
VMQBFYRBJKDACN-UHFFFAOYSA-N	ABCG2
VMQBFYRBJKDACN-UHFFFAOYSA-N	TAAR1
VMQBFYRBJKDACN-UHFFFAOYSA-N	CYP19A1
VMQBFYRBJKDACN-UHFFFAOYSA-N	SMN1
VMQBFYRBJKDACN-UHFFFAOYSA-N	TOP2A
VMQBFYRBJKDACN-UHFFFAOYSA-N	NPC1
VMQBFYRBJKDACN-UHFFFAOYSA-N	CDK2
VMQBFYRBJKDACN-UHFFFAOYSA-N	KDM4E
VMQBFYRBJKDACN-UHFFFAOYSA-N	BLM
VMQBFYRBJKDACN-UHFFFAOYSA-N	CA2
VMQBFYRBJKDACN-UHFFFAOYSA-N	ACHE
VMQBFYRBJKDACN-UHFFFAOYSA-N	HPGD
VMQBFYRBJKDACN-UHFFFAOYSA-N	TGM2
VMQBFYRBJKDACN-UHFFFAOYSA-N	HSD17B10
VMQBFYRBJKDACN-UHFFFAOYSA-N	PTPN1
VMQBFYRBJKDACN-UHFFFAOYSA-N	CYP2C19
VMQBFYRBJKDACN-UHFFFAOYSA-N	HTR2C
VMQBFYRBJKDACN-UHFFFAOYSA-N	CA12
VMQBFYRBJKDACN-UHFFFAOYSA-N	CA9
VMQBFYRBJKDACN-UHFFFAOYSA-N	ALOX15
VMQBFYRBJKDACN-UHFFFAOYSA-N	HTR2B
VMQBFYRBJKDACN-UHFFFAOYSA-N	NPSR1
VMQBFYRBJKDACN-UHFFFAOYSA-N	CA1
VMQBFYRBJKDACN-UHFFFAOYSA-N	GDA
VMQBFYRBJKDACN-UHFFFAOYSA-N	MCL1
VMQBFYRBJKDACN-UHFFFAOYSA-N	AHR
VMQBFYRBJKDACN-UHFFFAOYSA-N	CNR2
VMQBFYRBJKDACN-UHFFFAOYSA-N	CYP2C9
VMQBFYRBJKDACN-UHFFFAOYSA-N	CYP2D6
VMQBFYRBJKDACN-UHFFFAOYSA-N	HIF1A
VMQBFYRBJKDACN-UHFFFAOYSA-N	CNR1
VMQBFYRBJKDACN-UHFFFAOYSA-N	NFKB1
VMQBFYRBJKDACN-UHFFFAOYSA-N	BACE1
VMQBFYRBJKDACN-UHFFFAOYSA-N	SLC6A3
VMQBFYRBJKDACN-UHFFFAOYSA-N	RECQL
VMQBFYRBJKDACN-UHFFFAOYSA-N	CA5A
VJOBNGRIBLNUKN-UHFFFAOYSA-N	CYP3A4
VJOBNGRIBLNUKN-UHFFFAOYSA-N	MAPT
VJOBNGRIBLNUKN-UHFFFAOYSA-N	CYP19A1
VJOBNGRIBLNUKN-UHFFFAOYSA-N	LMNA
VJOBNGRIBLNUKN-UHFFFAOYSA-N	BACE1
VJOBNGRIBLNUKN-UHFFFAOYSA-N	TDP1
VJOBNGRIBLNUKN-UHFFFAOYSA-N	ABCG2
VJOBNGRIBLNUKN-UHFFFAOYSA-N	SLCO2B1
VJOBNGRIBLNUKN-UHFFFAOYSA-N	PTPN1
VJOBNGRIBLNUKN-UHFFFAOYSA-N	POLB
VJOBNGRIBLNUKN-UHFFFAOYSA-N	APEX1
VJOBNGRIBLNUKN-UHFFFAOYSA-N	RAB9A
VJOBNGRIBLNUKN-UHFFFAOYSA-N	SMN1
VJOBNGRIBLNUKN-UHFFFAOYSA-N	TSHR
VJOBNGRIBLNUKN-UHFFFAOYSA-N	CYP1B1
VJOBNGRIBLNUKN-UHFFFAOYSA-N	ALOX15
VJOBNGRIBLNUKN-UHFFFAOYSA-N	ACHE
VJOBNGRIBLNUKN-UHFFFAOYSA-N	NPC1
VJOBNGRIBLNUKN-UHFFFAOYSA-N	KDM4E
VJOBNGRIBLNUKN-UHFFFAOYSA-N	NPSR1
VJOBNGRIBLNUKN-UHFFFAOYSA-N	CYP2C19
VJOBNGRIBLNUKN-UHFFFAOYSA-N	CYP2C9
VJOBNGRIBLNUKN-UHFFFAOYSA-N	KMT2A
VJOBNGRIBLNUKN-UHFFFAOYSA-N	PTAFR
VJOBNGRIBLNUKN-UHFFFAOYSA-N	CA9
VJOBNGRIBLNUKN-UHFFFAOYSA-N	CA12
VJOBNGRIBLNUKN-UHFFFAOYSA-N	CA1
VJOBNGRIBLNUKN-UHFFFAOYSA-N	RECQL
VJOBNGRIBLNUKN-UHFFFAOYSA-N	HSD17B10
VJOBNGRIBLNUKN-UHFFFAOYSA-N	SLCO1B1
VJOBNGRIBLNUKN-UHFFFAOYSA-N	ODC1
VJOBNGRIBLNUKN-UHFFFAOYSA-N	SHBG
VJOBNGRIBLNUKN-UHFFFAOYSA-N	ESR1
VJOBNGRIBLNUKN-UHFFFAOYSA-N	ABCB1
VJOBNGRIBLNUKN-UHFFFAOYSA-N	CA7
VJOBNGRIBLNUKN-UHFFFAOYSA-N	MAOA
VJOBNGRIBLNUKN-UHFFFAOYSA-N	USP2
VJOBNGRIBLNUKN-UHFFFAOYSA-N	PTGS1
VJOBNGRIBLNUKN-UHFFFAOYSA-N	ALOX5
VJOBNGRIBLNUKN-UHFFFAOYSA-N	CA13
VJOBNGRIBLNUKN-UHFFFAOYSA-N	PPARG
VJOBNGRIBLNUKN-UHFFFAOYSA-N	OPRM1
VJOBNGRIBLNUKN-UHFFFAOYSA-N	CYP2D6
VJOBNGRIBLNUKN-UHFFFAOYSA-N	HIF1A
VJOBNGRIBLNUKN-UHFFFAOYSA-N	NFKB1
VJOBNGRIBLNUKN-UHFFFAOYSA-N	GAA
VJOBNGRIBLNUKN-UHFFFAOYSA-N	AKR1B1
VARHXCYGZKSOOO-UHFFFAOYSA-N	EIF4G1
VARHXCYGZKSOOO-UHFFFAOYSA-N	HKDC1
VARHXCYGZKSOOO-UHFFFAOYSA-N	USP2
VARHXCYGZKSOOO-UHFFFAOYSA-N	ALOX15
VARHXCYGZKSOOO-UHFFFAOYSA-N	KDM4E
VARHXCYGZKSOOO-UHFFFAOYSA-N	MAPT
VARHXCYGZKSOOO-UHFFFAOYSA-N	HSD17B10
VARHXCYGZKSOOO-UHFFFAOYSA-N	KDM4A
VARHXCYGZKSOOO-UHFFFAOYSA-N	L3MBTL1
VARHXCYGZKSOOO-UHFFFAOYSA-N	ALOX12
VARHXCYGZKSOOO-UHFFFAOYSA-N	TDP1
VARHXCYGZKSOOO-UHFFFAOYSA-N	HPGD
VARHXCYGZKSOOO-UHFFFAOYSA-N	NPSR1
VARHXCYGZKSOOO-UHFFFAOYSA-N	APEX1
VARHXCYGZKSOOO-UHFFFAOYSA-N	CYP3A4
VARHXCYGZKSOOO-UHFFFAOYSA-N	RECQL
VARHXCYGZKSOOO-UHFFFAOYSA-N	THRB
VARHXCYGZKSOOO-UHFFFAOYSA-N	KMT2A
VARHXCYGZKSOOO-UHFFFAOYSA-N	PSIP1
VARHXCYGZKSOOO-UHFFFAOYSA-N	LMNA
VARHXCYGZKSOOO-UHFFFAOYSA-N	HIF1A
VARHXCYGZKSOOO-UHFFFAOYSA-N	BLM
VARHXCYGZKSOOO-UHFFFAOYSA-N	BRCA1
VARHXCYGZKSOOO-UHFFFAOYSA-N	ALOX5
VARHXCYGZKSOOO-UHFFFAOYSA-N	RBP4
VARHXCYGZKSOOO-UHFFFAOYSA-N	PKM
VARHXCYGZKSOOO-UHFFFAOYSA-N	CYP2C9
VARHXCYGZKSOOO-UHFFFAOYSA-N	PIM1
VARHXCYGZKSOOO-UHFFFAOYSA-N	CYP2C19
VARHXCYGZKSOOO-UHFFFAOYSA-N	CASP7
VARHXCYGZKSOOO-UHFFFAOYSA-N	GALK1
VARHXCYGZKSOOO-UHFFFAOYSA-N	CYP2D6
VARHXCYGZKSOOO-UHFFFAOYSA-N	RAB9A
VARHXCYGZKSOOO-UHFFFAOYSA-N	SMN1
VARHXCYGZKSOOO-UHFFFAOYSA-N	TSHR
VARHXCYGZKSOOO-UHFFFAOYSA-N	POLB
VARHXCYGZKSOOO-UHFFFAOYSA-N	GAA
VARHXCYGZKSOOO-UHFFFAOYSA-N	NFKB1
VARHXCYGZKSOOO-UHFFFAOYSA-N	FASN
VARHXCYGZKSOOO-UHFFFAOYSA-N	MCL1
VARHXCYGZKSOOO-UHFFFAOYSA-N	RIPK2
VARHXCYGZKSOOO-UHFFFAOYSA-N	THPO
VARHXCYGZKSOOO-UHFFFAOYSA-N	IKBKB
VARHXCYGZKSOOO-UHFFFAOYSA-N	NTRK2
VARHXCYGZKSOOO-UHFFFAOYSA-N	NPC1
VARHXCYGZKSOOO-UHFFFAOYSA-N	XIAP
VARHXCYGZKSOOO-UHFFFAOYSA-N	DUSP3
VARHXCYGZKSOOO-UHFFFAOYSA-N	EP300
VARHXCYGZKSOOO-UHFFFAOYSA-N	PMP22
VARHXCYGZKSOOO-UHFFFAOYSA-N	CDK2
VARHXCYGZKSOOO-UHFFFAOYSA-N	HBB
UZQVYLOFLQICCT-UHFFFAOYSA-N	KMT2A
UZQVYLOFLQICCT-UHFFFAOYSA-N	LMNA
UZQVYLOFLQICCT-UHFFFAOYSA-N	TSHR
UZQVYLOFLQICCT-UHFFFAOYSA-N	CYP3A4
UZQVYLOFLQICCT-UHFFFAOYSA-N	CNR2
UZQVYLOFLQICCT-UHFFFAOYSA-N	MAPT
UZQVYLOFLQICCT-UHFFFAOYSA-N	TRPA1
UZQVYLOFLQICCT-UHFFFAOYSA-N	CNR1
UZQVYLOFLQICCT-UHFFFAOYSA-N	SMN1
UZQVYLOFLQICCT-UHFFFAOYSA-N	TDP1
UZQVYLOFLQICCT-UHFFFAOYSA-N	CYP2C19
UZQVYLOFLQICCT-UHFFFAOYSA-N	RAB9A
UZQVYLOFLQICCT-UHFFFAOYSA-N	CYP2D6
UZQVYLOFLQICCT-UHFFFAOYSA-N	HIF1A
UZQVYLOFLQICCT-UHFFFAOYSA-N	NPC1
UZQVYLOFLQICCT-UHFFFAOYSA-N	AGL
UZQVYLOFLQICCT-UHFFFAOYSA-N	ALOX15
UZQVYLOFLQICCT-UHFFFAOYSA-N	CYP19A1
UZQVYLOFLQICCT-UHFFFAOYSA-N	TAAR1
UZQVYLOFLQICCT-UHFFFAOYSA-N	ACHE
UZQVYLOFLQICCT-UHFFFAOYSA-N	CA9
UZQVYLOFLQICCT-UHFFFAOYSA-N	MIF
UZQVYLOFLQICCT-UHFFFAOYSA-N	HTT
UZQVYLOFLQICCT-UHFFFAOYSA-N	NFKB1
UZQVYLOFLQICCT-UHFFFAOYSA-N	BLM
UZQVYLOFLQICCT-UHFFFAOYSA-N	HSD17B10
UZQVYLOFLQICCT-UHFFFAOYSA-N	HPGD
UZQVYLOFLQICCT-UHFFFAOYSA-N	CA1
UZQVYLOFLQICCT-UHFFFAOYSA-N	CA12
UZQVYLOFLQICCT-UHFFFAOYSA-N	ABCG2
UZQVYLOFLQICCT-UHFFFAOYSA-N	KDM4E
UZQVYLOFLQICCT-UHFFFAOYSA-N	CYP2C9
UZQVYLOFLQICCT-UHFFFAOYSA-N	GDA
UZQVYLOFLQICCT-UHFFFAOYSA-N	PTPN1
UZQVYLOFLQICCT-UHFFFAOYSA-N	BCHE
UZQVYLOFLQICCT-UHFFFAOYSA-N	GLA
UZQVYLOFLQICCT-UHFFFAOYSA-N	ADRB2
UZQVYLOFLQICCT-UHFFFAOYSA-N	HTR2C
UZQVYLOFLQICCT-UHFFFAOYSA-N	SHH
UZQVYLOFLQICCT-UHFFFAOYSA-N	THRB
UZQVYLOFLQICCT-UHFFFAOYSA-N	CHRNB2
UZQVYLOFLQICCT-UHFFFAOYSA-N	MGAM
UZQVYLOFLQICCT-UHFFFAOYSA-N	DRD2
UZQVYLOFLQICCT-UHFFFAOYSA-N	ADRB1
UZQVYLOFLQICCT-UHFFFAOYSA-N	AKR1A1
UZQVYLOFLQICCT-UHFFFAOYSA-N	MAOB
UZQVYLOFLQICCT-UHFFFAOYSA-N	BACE1
UYTPUPDQBNUYGX-UHFFFAOYSA-N	GDA
UYTPUPDQBNUYGX-UHFFFAOYSA-N	HPRT1
UYTPUPDQBNUYGX-UHFFFAOYSA-N	PNP
UYTPUPDQBNUYGX-UHFFFAOYSA-N	LMNA
UYTPUPDQBNUYGX-UHFFFAOYSA-N	CCNE1
UYTPUPDQBNUYGX-UHFFFAOYSA-N	ADORA2B
UYTPUPDQBNUYGX-UHFFFAOYSA-N	MAOA
UYTPUPDQBNUYGX-UHFFFAOYSA-N	TSHR
UYTPUPDQBNUYGX-UHFFFAOYSA-N	ADRA1B
UYTPUPDQBNUYGX-UHFFFAOYSA-N	ADORA2A
UYTPUPDQBNUYGX-UHFFFAOYSA-N	HTR3A
UYTPUPDQBNUYGX-UHFFFAOYSA-N	HTR2C
UYTPUPDQBNUYGX-UHFFFAOYSA-N	TAAR1
UYTPUPDQBNUYGX-UHFFFAOYSA-N	ACHE
UYTPUPDQBNUYGX-UHFFFAOYSA-N	MIF
UYTPUPDQBNUYGX-UHFFFAOYSA-N	HTR2B
UYTPUPDQBNUYGX-UHFFFAOYSA-N	ADRA1A
UYTPUPDQBNUYGX-UHFFFAOYSA-N	HBB
UYTPUPDQBNUYGX-UHFFFAOYSA-N	MAPT
UYTPUPDQBNUYGX-UHFFFAOYSA-N	BLM
UYTPUPDQBNUYGX-UHFFFAOYSA-N	MAP2K1
UYTPUPDQBNUYGX-UHFFFAOYSA-N	RECQL
UYTPUPDQBNUYGX-UHFFFAOYSA-N	SMN1
UYTPUPDQBNUYGX-UHFFFAOYSA-N	KMT2A
UYTPUPDQBNUYGX-UHFFFAOYSA-N	DHFR
UYTPUPDQBNUYGX-UHFFFAOYSA-N	CYP2C19
UYTPUPDQBNUYGX-UHFFFAOYSA-N	CA5B
UYTPUPDQBNUYGX-UHFFFAOYSA-N	CA5A
UYTPUPDQBNUYGX-UHFFFAOYSA-N	SENP8
UYTPUPDQBNUYGX-UHFFFAOYSA-N	CYP3A4
UYTPUPDQBNUYGX-UHFFFAOYSA-N	CHEK1
UYTPUPDQBNUYGX-UHFFFAOYSA-N	THRB
UYTPUPDQBNUYGX-UHFFFAOYSA-N	NFKB1
UYTPUPDQBNUYGX-UHFFFAOYSA-N	HIF1A
UYTPUPDQBNUYGX-UHFFFAOYSA-N	KDM4E
UYTPUPDQBNUYGX-UHFFFAOYSA-N	HSD17B10
UYTPUPDQBNUYGX-UHFFFAOYSA-N	TDP1
UYTPUPDQBNUYGX-UHFFFAOYSA-N	HTR2A
UYTPUPDQBNUYGX-UHFFFAOYSA-N	CPB1
UYTPUPDQBNUYGX-UHFFFAOYSA-N	NPSR1
UYTPUPDQBNUYGX-UHFFFAOYSA-N	ALOX15
UYTPUPDQBNUYGX-UHFFFAOYSA-N	TRPA1
UYTPUPDQBNUYGX-UHFFFAOYSA-N	HTR5A
UYTPUPDQBNUYGX-UHFFFAOYSA-N	CYP2C9
UXXUUZYMAITGIF-UHFFFAOYSA-N	CYP2A6
UXXUUZYMAITGIF-UHFFFAOYSA-N	TSHR
UXXUUZYMAITGIF-UHFFFAOYSA-N	HTR2C
UXXUUZYMAITGIF-UHFFFAOYSA-N	TDP1
UXXUUZYMAITGIF-UHFFFAOYSA-N	LMNA
UXXUUZYMAITGIF-UHFFFAOYSA-N	HTR2A
UXXUUZYMAITGIF-UHFFFAOYSA-N	HTR2B
UXXUUZYMAITGIF-UHFFFAOYSA-N	MAPT
UXXUUZYMAITGIF-UHFFFAOYSA-N	CDK5R1
UXXUUZYMAITGIF-UHFFFAOYSA-N	MAOA
UXXUUZYMAITGIF-UHFFFAOYSA-N	CA3
UXXUUZYMAITGIF-UHFFFAOYSA-N	ADRA1B
UXXUUZYMAITGIF-UHFFFAOYSA-N	CYP3A4
UXXUUZYMAITGIF-UHFFFAOYSA-N	CA2
UXXUUZYMAITGIF-UHFFFAOYSA-N	KMT2A
UXXUUZYMAITGIF-UHFFFAOYSA-N	CA12
UXXUUZYMAITGIF-UHFFFAOYSA-N	NISCH
UXXUUZYMAITGIF-UHFFFAOYSA-N	CYP2D6
UXXUUZYMAITGIF-UHFFFAOYSA-N	CYP11B1
UXXUUZYMAITGIF-UHFFFAOYSA-N	CYP11B2
UXXUUZYMAITGIF-UHFFFAOYSA-N	NPSR1
UXXUUZYMAITGIF-UHFFFAOYSA-N	CHUK
UXXUUZYMAITGIF-UHFFFAOYSA-N	ALOX15
UXXUUZYMAITGIF-UHFFFAOYSA-N	CYP1A2
UXXUUZYMAITGIF-UHFFFAOYSA-N	ACHE
UXXUUZYMAITGIF-UHFFFAOYSA-N	SMN1
UXXUUZYMAITGIF-UHFFFAOYSA-N	CYP19A1
UXXUUZYMAITGIF-UHFFFAOYSA-N	RAB9A
UXXUUZYMAITGIF-UHFFFAOYSA-N	ADRA1A
UXXUUZYMAITGIF-UHFFFAOYSA-N	NFKB1
UXXUUZYMAITGIF-UHFFFAOYSA-N	CYP1B1
UXXUUZYMAITGIF-UHFFFAOYSA-N	HTR7
UXXUUZYMAITGIF-UHFFFAOYSA-N	ATM
UXXUUZYMAITGIF-UHFFFAOYSA-N	HTR1A
UXXUUZYMAITGIF-UHFFFAOYSA-N	PTPN1
UXXUUZYMAITGIF-UHFFFAOYSA-N	HTR6
UXXUUZYMAITGIF-UHFFFAOYSA-N	NPC1
UXXUUZYMAITGIF-UHFFFAOYSA-N	MAOB
UXXUUZYMAITGIF-UHFFFAOYSA-N	TAAR1
UXXUUZYMAITGIF-UHFFFAOYSA-N	HTR1E
UXXUUZYMAITGIF-UHFFFAOYSA-N	TRPM8
UXXUUZYMAITGIF-UHFFFAOYSA-N	MTNR1A
UXXUUZYMAITGIF-UHFFFAOYSA-N	MTNR1B
UXXUUZYMAITGIF-UHFFFAOYSA-N	CYP2C19
UXXUUZYMAITGIF-UHFFFAOYSA-N	CYP1A1
UXXUUZYMAITGIF-UHFFFAOYSA-N	BCHE
UXXUUZYMAITGIF-UHFFFAOYSA-N	KDM4E
UWPXXGPTDSEESY-UHFFFAOYSA-N	MAPT
UWPXXGPTDSEESY-UHFFFAOYSA-N	CYP3A4
UWPXXGPTDSEESY-UHFFFAOYSA-N	TGM2
UWPXXGPTDSEESY-UHFFFAOYSA-N	MAOA
UWPXXGPTDSEESY-UHFFFAOYSA-N	CDK2
UWPXXGPTDSEESY-UHFFFAOYSA-N	LMNA
UWPXXGPTDSEESY-UHFFFAOYSA-N	CTSV
UWPXXGPTDSEESY-UHFFFAOYSA-N	ABCG2
UWPXXGPTDSEESY-UHFFFAOYSA-N	PTPN1
UWPXXGPTDSEESY-UHFFFAOYSA-N	NPC1
UWPXXGPTDSEESY-UHFFFAOYSA-N	RAB9A
UWPXXGPTDSEESY-UHFFFAOYSA-N	KMT2A
UWPXXGPTDSEESY-UHFFFAOYSA-N	TDP1
UWPXXGPTDSEESY-UHFFFAOYSA-N	ACHE
UWPXXGPTDSEESY-UHFFFAOYSA-N	TSHR
UWPXXGPTDSEESY-UHFFFAOYSA-N	MAOB
UWPXXGPTDSEESY-UHFFFAOYSA-N	TAAR1
UWPXXGPTDSEESY-UHFFFAOYSA-N	SMN1
UWPXXGPTDSEESY-UHFFFAOYSA-N	CYP19A1
UWPXXGPTDSEESY-UHFFFAOYSA-N	BACE1
UWPXXGPTDSEESY-UHFFFAOYSA-N	HPGD
UWPXXGPTDSEESY-UHFFFAOYSA-N	CYP2C19
UWPXXGPTDSEESY-UHFFFAOYSA-N	CDK5R1
UWPXXGPTDSEESY-UHFFFAOYSA-N	CDK5
UWPXXGPTDSEESY-UHFFFAOYSA-N	KDM4E
UWPXXGPTDSEESY-UHFFFAOYSA-N	ODC1
UWPXXGPTDSEESY-UHFFFAOYSA-N	PPARG
UWPXXGPTDSEESY-UHFFFAOYSA-N	ALOX15
UWPXXGPTDSEESY-UHFFFAOYSA-N	AHR
UWPXXGPTDSEESY-UHFFFAOYSA-N	HSD17B10
UWPXXGPTDSEESY-UHFFFAOYSA-N	NPSR1
UWPXXGPTDSEESY-UHFFFAOYSA-N	RECQL
UWPXXGPTDSEESY-UHFFFAOYSA-N	CA1
UWPXXGPTDSEESY-UHFFFAOYSA-N	TOP2A
UWPXXGPTDSEESY-UHFFFAOYSA-N	CA12
UWPXXGPTDSEESY-UHFFFAOYSA-N	CA2
UWPXXGPTDSEESY-UHFFFAOYSA-N	CA9
UWPXXGPTDSEESY-UHFFFAOYSA-N	BLM
UWPXXGPTDSEESY-UHFFFAOYSA-N	BCHE
UWPXXGPTDSEESY-UHFFFAOYSA-N	ABCB1
UWPXXGPTDSEESY-UHFFFAOYSA-N	CYP2D6
UWPXXGPTDSEESY-UHFFFAOYSA-N	CDK1
UWPXXGPTDSEESY-UHFFFAOYSA-N	CYP1B1
UWPXXGPTDSEESY-UHFFFAOYSA-N	CNR2
UWPXXGPTDSEESY-UHFFFAOYSA-N	PTGS2
UWPXXGPTDSEESY-UHFFFAOYSA-N	CNR1
UWPXXGPTDSEESY-UHFFFAOYSA-N	DRD2
UAUDZVJPLUQNMU-KTKRTIGZSA-N	CAPN1
UAUDZVJPLUQNMU-KTKRTIGZSA-N	TSHR
UAUDZVJPLUQNMU-KTKRTIGZSA-N	FAAH
UAUDZVJPLUQNMU-KTKRTIGZSA-N	LMNA
UAUDZVJPLUQNMU-KTKRTIGZSA-N	HMGCR
UAUDZVJPLUQNMU-KTKRTIGZSA-N	MPEG1
UAUDZVJPLUQNMU-KTKRTIGZSA-N	TRPV1
UAUDZVJPLUQNMU-KTKRTIGZSA-N	CNR1
UAUDZVJPLUQNMU-KTKRTIGZSA-N	ALOX5
UAUDZVJPLUQNMU-KTKRTIGZSA-N	CNR2
UAUDZVJPLUQNMU-KTKRTIGZSA-N	PPARG
UAUDZVJPLUQNMU-KTKRTIGZSA-N	MAPT
UAUDZVJPLUQNMU-KTKRTIGZSA-N	CYP3A4
UAUDZVJPLUQNMU-KTKRTIGZSA-N	FABP3
UAUDZVJPLUQNMU-KTKRTIGZSA-N	PPARA
UAUDZVJPLUQNMU-KTKRTIGZSA-N	PPARD
UAUDZVJPLUQNMU-KTKRTIGZSA-N	ACHE
UAUDZVJPLUQNMU-KTKRTIGZSA-N	BLM
UAUDZVJPLUQNMU-KTKRTIGZSA-N	CA5B
UAUDZVJPLUQNMU-KTKRTIGZSA-N	CA5A
UAUDZVJPLUQNMU-KTKRTIGZSA-N	PTPN1
UAUDZVJPLUQNMU-KTKRTIGZSA-N	OXER1
UAUDZVJPLUQNMU-KTKRTIGZSA-N	CYP2C19
UAUDZVJPLUQNMU-KTKRTIGZSA-N	FNTA
UAUDZVJPLUQNMU-KTKRTIGZSA-N	NFKB1
UAUDZVJPLUQNMU-KTKRTIGZSA-N	SMN1
UAUDZVJPLUQNMU-KTKRTIGZSA-N	TDP1
UAUDZVJPLUQNMU-KTKRTIGZSA-N	CYP2D6
UAUDZVJPLUQNMU-KTKRTIGZSA-N	KMT2A
UAUDZVJPLUQNMU-KTKRTIGZSA-N	ALOX15
UAUDZVJPLUQNMU-KTKRTIGZSA-N	MAP2K1
UAUDZVJPLUQNMU-KTKRTIGZSA-N	CYP2C9
UAUDZVJPLUQNMU-KTKRTIGZSA-N	CCR5
UAUDZVJPLUQNMU-KTKRTIGZSA-N	GDA
UAUDZVJPLUQNMU-KTKRTIGZSA-N	RAB9A
UAUDZVJPLUQNMU-KTKRTIGZSA-N	CYP19A1
UAUDZVJPLUQNMU-KTKRTIGZSA-N	TAAR1
UAUDZVJPLUQNMU-KTKRTIGZSA-N	SHBG
UAUDZVJPLUQNMU-KTKRTIGZSA-N	SAE1
UAUDZVJPLUQNMU-KTKRTIGZSA-N	NPC1
UAUDZVJPLUQNMU-KTKRTIGZSA-N	PMP22
UAUDZVJPLUQNMU-KTKRTIGZSA-N	KDM4E
UAUDZVJPLUQNMU-KTKRTIGZSA-N	NR2F2
UAUDZVJPLUQNMU-KTKRTIGZSA-N	CHRM3
UAUDZVJPLUQNMU-KTKRTIGZSA-N	TRPA1
UAUDZVJPLUQNMU-KTKRTIGZSA-N	TOP1
UAUDZVJPLUQNMU-KTKRTIGZSA-N	CA1
TWAZWVPPDIUVOD-UHFFFAOYSA-N	CYP19A1
TWAZWVPPDIUVOD-UHFFFAOYSA-N	CYP3A4
TWAZWVPPDIUVOD-UHFFFAOYSA-N	MAPT
TWAZWVPPDIUVOD-UHFFFAOYSA-N	ABCG2
TWAZWVPPDIUVOD-UHFFFAOYSA-N	BACE1
TWAZWVPPDIUVOD-UHFFFAOYSA-N	LMNA
TWAZWVPPDIUVOD-UHFFFAOYSA-N	TDP1
TWAZWVPPDIUVOD-UHFFFAOYSA-N	RAB9A
TWAZWVPPDIUVOD-UHFFFAOYSA-N	NPC1
TWAZWVPPDIUVOD-UHFFFAOYSA-N	POLB
TWAZWVPPDIUVOD-UHFFFAOYSA-N	AKR1B1
TWAZWVPPDIUVOD-UHFFFAOYSA-N	SMN1
TWAZWVPPDIUVOD-UHFFFAOYSA-N	APEX1
TWAZWVPPDIUVOD-UHFFFAOYSA-N	PTPN1
TWAZWVPPDIUVOD-UHFFFAOYSA-N	ACHE
TWAZWVPPDIUVOD-UHFFFAOYSA-N	L3MBTL1
TWAZWVPPDIUVOD-UHFFFAOYSA-N	PTGS1
TWAZWVPPDIUVOD-UHFFFAOYSA-N	CYP1B1
TWAZWVPPDIUVOD-UHFFFAOYSA-N	GAA
TWAZWVPPDIUVOD-UHFFFAOYSA-N	TSHR
TWAZWVPPDIUVOD-UHFFFAOYSA-N	KDM4E
TWAZWVPPDIUVOD-UHFFFAOYSA-N	KMT2A
TWAZWVPPDIUVOD-UHFFFAOYSA-N	PSIP1
TWAZWVPPDIUVOD-UHFFFAOYSA-N	MAOA
TWAZWVPPDIUVOD-UHFFFAOYSA-N	ESR1
TWAZWVPPDIUVOD-UHFFFAOYSA-N	CYP2C19
TWAZWVPPDIUVOD-UHFFFAOYSA-N	ALOX15
TWAZWVPPDIUVOD-UHFFFAOYSA-N	CYP1A1
TWAZWVPPDIUVOD-UHFFFAOYSA-N	PDE5A
TWAZWVPPDIUVOD-UHFFFAOYSA-N	RECQL
TWAZWVPPDIUVOD-UHFFFAOYSA-N	PPARG
TWAZWVPPDIUVOD-UHFFFAOYSA-N	CA1
TWAZWVPPDIUVOD-UHFFFAOYSA-N	CA9
TWAZWVPPDIUVOD-UHFFFAOYSA-N	HSD17B10
TWAZWVPPDIUVOD-UHFFFAOYSA-N	MAOB
TWAZWVPPDIUVOD-UHFFFAOYSA-N	BCHE
TWAZWVPPDIUVOD-UHFFFAOYSA-N	NPSR1
TWAZWVPPDIUVOD-UHFFFAOYSA-N	CA12
TWAZWVPPDIUVOD-UHFFFAOYSA-N	PTGS2
TWAZWVPPDIUVOD-UHFFFAOYSA-N	ESR2
TWAZWVPPDIUVOD-UHFFFAOYSA-N	ABCB1
TWAZWVPPDIUVOD-UHFFFAOYSA-N	CYP2C9
TWAZWVPPDIUVOD-UHFFFAOYSA-N	HIF1A
TWAZWVPPDIUVOD-UHFFFAOYSA-N	USP2
TWAZWVPPDIUVOD-UHFFFAOYSA-N	TNF
SVSMMBKUDGMHRR-UHFFFAOYSA-N	TSHR
SVSMMBKUDGMHRR-UHFFFAOYSA-N	LMNA
SVSMMBKUDGMHRR-UHFFFAOYSA-N	HSD17B10
SVSMMBKUDGMHRR-UHFFFAOYSA-N	GDA
SVSMMBKUDGMHRR-UHFFFAOYSA-N	MAPT
SVSMMBKUDGMHRR-UHFFFAOYSA-N	CYP3A4
SVSMMBKUDGMHRR-UHFFFAOYSA-N	MAOA
SVSMMBKUDGMHRR-UHFFFAOYSA-N	NPC1
SVSMMBKUDGMHRR-UHFFFAOYSA-N	CYP2A6
SVSMMBKUDGMHRR-UHFFFAOYSA-N	ACHE
SVSMMBKUDGMHRR-UHFFFAOYSA-N	TAAR1
SVSMMBKUDGMHRR-UHFFFAOYSA-N	SMN1
SVSMMBKUDGMHRR-UHFFFAOYSA-N	RAB9A
SVSMMBKUDGMHRR-UHFFFAOYSA-N	KMT2A
SVSMMBKUDGMHRR-UHFFFAOYSA-N	TDP1
SVSMMBKUDGMHRR-UHFFFAOYSA-N	KDM4E
SVSMMBKUDGMHRR-UHFFFAOYSA-N	CYP2C19
SVSMMBKUDGMHRR-UHFFFAOYSA-N	ALOX15
SVSMMBKUDGMHRR-UHFFFAOYSA-N	MIF
SVSMMBKUDGMHRR-UHFFFAOYSA-N	RECQL
SVSMMBKUDGMHRR-UHFFFAOYSA-N	PTPN1
SVSMMBKUDGMHRR-UHFFFAOYSA-N	CELA1
SVSMMBKUDGMHRR-UHFFFAOYSA-N	THRB
SVSMMBKUDGMHRR-UHFFFAOYSA-N	ESR1
SVSMMBKUDGMHRR-UHFFFAOYSA-N	ELAVL1
SVSMMBKUDGMHRR-UHFFFAOYSA-N	HTR2C
SVSMMBKUDGMHRR-UHFFFAOYSA-N	MYLK
SVSMMBKUDGMHRR-UHFFFAOYSA-N	HPGD
SVSMMBKUDGMHRR-UHFFFAOYSA-N	CYP2D6
SVSMMBKUDGMHRR-UHFFFAOYSA-N	BLM
SVSMMBKUDGMHRR-UHFFFAOYSA-N	SENP8
SVSMMBKUDGMHRR-UHFFFAOYSA-N	NFKB1
SVSMMBKUDGMHRR-UHFFFAOYSA-N	CYP2C9
SVSMMBKUDGMHRR-UHFFFAOYSA-N	TK1
SVSMMBKUDGMHRR-UHFFFAOYSA-N	CA2
SVSMMBKUDGMHRR-UHFFFAOYSA-N	TOP1
SVSMMBKUDGMHRR-UHFFFAOYSA-N	CAPN1
SVSMMBKUDGMHRR-UHFFFAOYSA-N	CA1
SVSMMBKUDGMHRR-UHFFFAOYSA-N	CYP19A1
SVSMMBKUDGMHRR-UHFFFAOYSA-N	HIF1A
SVSMMBKUDGMHRR-UHFFFAOYSA-N	CTSV
SVSMMBKUDGMHRR-UHFFFAOYSA-N	NPSR1
SVSMMBKUDGMHRR-UHFFFAOYSA-N	HPRT1
SVSMMBKUDGMHRR-UHFFFAOYSA-N	HTR2B
SVSMMBKUDGMHRR-UHFFFAOYSA-N	ADORA2A
SVSMMBKUDGMHRR-UHFFFAOYSA-N	BACE1
SKIHGKNFJKJXPX-UHFFFAOYSA-N	TRPA1
SKIHGKNFJKJXPX-UHFFFAOYSA-N	MIF
SKIHGKNFJKJXPX-UHFFFAOYSA-N	TSHR
SKIHGKNFJKJXPX-UHFFFAOYSA-N	LMNA
SKIHGKNFJKJXPX-UHFFFAOYSA-N	CNR2
SKIHGKNFJKJXPX-UHFFFAOYSA-N	CYP3A4
SKIHGKNFJKJXPX-UHFFFAOYSA-N	MAPT
SKIHGKNFJKJXPX-UHFFFAOYSA-N	TAAR1
SKIHGKNFJKJXPX-UHFFFAOYSA-N	CNR1
SKIHGKNFJKJXPX-UHFFFAOYSA-N	ALOX5
SKIHGKNFJKJXPX-UHFFFAOYSA-N	GDA
SKIHGKNFJKJXPX-UHFFFAOYSA-N	KMT2A
SKIHGKNFJKJXPX-UHFFFAOYSA-N	SMN1
SKIHGKNFJKJXPX-UHFFFAOYSA-N	MAOA
SKIHGKNFJKJXPX-UHFFFAOYSA-N	HTR2C
SKIHGKNFJKJXPX-UHFFFAOYSA-N	ACHE
SKIHGKNFJKJXPX-UHFFFAOYSA-N	HPGD
SKIHGKNFJKJXPX-UHFFFAOYSA-N	ALOX15
SKIHGKNFJKJXPX-UHFFFAOYSA-N	CYP2C19
SKIHGKNFJKJXPX-UHFFFAOYSA-N	TDP1
SKIHGKNFJKJXPX-UHFFFAOYSA-N	THRB
SKIHGKNFJKJXPX-UHFFFAOYSA-N	CYP2D6
SKIHGKNFJKJXPX-UHFFFAOYSA-N	CAPN1
SKIHGKNFJKJXPX-UHFFFAOYSA-N	HTR2B
SKIHGKNFJKJXPX-UHFFFAOYSA-N	PTGS2
SKIHGKNFJKJXPX-UHFFFAOYSA-N	CTSB
SKIHGKNFJKJXPX-UHFFFAOYSA-N	TK1
SKIHGKNFJKJXPX-UHFFFAOYSA-N	BLM
SKIHGKNFJKJXPX-UHFFFAOYSA-N	HPRT1
SKIHGKNFJKJXPX-UHFFFAOYSA-N	HTT
SKIHGKNFJKJXPX-UHFFFAOYSA-N	KDM4E
SKIHGKNFJKJXPX-UHFFFAOYSA-N	PTPN1
SKIHGKNFJKJXPX-UHFFFAOYSA-N	HSD17B10
SKIHGKNFJKJXPX-UHFFFAOYSA-N	RAB9A
SKIHGKNFJKJXPX-UHFFFAOYSA-N	PTGS1
SKIHGKNFJKJXPX-UHFFFAOYSA-N	ADORA2A
SKIHGKNFJKJXPX-UHFFFAOYSA-N	CA9
SKIHGKNFJKJXPX-UHFFFAOYSA-N	ADORA2B
SKIHGKNFJKJXPX-UHFFFAOYSA-N	CYP2C9
SKIHGKNFJKJXPX-UHFFFAOYSA-N	MAOB
SKIHGKNFJKJXPX-UHFFFAOYSA-N	APOBEC3G
SKIHGKNFJKJXPX-UHFFFAOYSA-N	SENP8
SKIHGKNFJKJXPX-UHFFFAOYSA-N	CA12
SKIHGKNFJKJXPX-UHFFFAOYSA-N	NPC1
SKIHGKNFJKJXPX-UHFFFAOYSA-N	DHFR
SKIHGKNFJKJXPX-UHFFFAOYSA-N	NFKB1
SJDSOBWGZRPKSB-UHFFFAOYSA-N	TSHR
SJDSOBWGZRPKSB-UHFFFAOYSA-N	MPEG1
SJDSOBWGZRPKSB-UHFFFAOYSA-N	ALOX5
SJDSOBWGZRPKSB-UHFFFAOYSA-N	CNR2
SJDSOBWGZRPKSB-UHFFFAOYSA-N	HMGCR
SJDSOBWGZRPKSB-UHFFFAOYSA-N	FAAH
SJDSOBWGZRPKSB-UHFFFAOYSA-N	CNR1
SJDSOBWGZRPKSB-UHFFFAOYSA-N	LMNA
SJDSOBWGZRPKSB-UHFFFAOYSA-N	TRPV1
SJDSOBWGZRPKSB-UHFFFAOYSA-N	TRPA1
SJDSOBWGZRPKSB-UHFFFAOYSA-N	CYP3A4
SJDSOBWGZRPKSB-UHFFFAOYSA-N	MAPT
SJDSOBWGZRPKSB-UHFFFAOYSA-N	PPARG
SJDSOBWGZRPKSB-UHFFFAOYSA-N	FABP3
SJDSOBWGZRPKSB-UHFFFAOYSA-N	FNTA
SJDSOBWGZRPKSB-UHFFFAOYSA-N	PPARA
SJDSOBWGZRPKSB-UHFFFAOYSA-N	CCR5
SJDSOBWGZRPKSB-UHFFFAOYSA-N	PPARD
SJDSOBWGZRPKSB-UHFFFAOYSA-N	ALOX15
SJDSOBWGZRPKSB-UHFFFAOYSA-N	PTPN1
SJDSOBWGZRPKSB-UHFFFAOYSA-N	ACHE
SJDSOBWGZRPKSB-UHFFFAOYSA-N	SAE1
SJDSOBWGZRPKSB-UHFFFAOYSA-N	CTSL
SJDSOBWGZRPKSB-UHFFFAOYSA-N	SHBG
SJDSOBWGZRPKSB-UHFFFAOYSA-N	TDP1
SJDSOBWGZRPKSB-UHFFFAOYSA-N	SMN1
SJDSOBWGZRPKSB-UHFFFAOYSA-N	KAT2B
SJDSOBWGZRPKSB-UHFFFAOYSA-N	HPSE
SJDSOBWGZRPKSB-UHFFFAOYSA-N	HPGD
SJDSOBWGZRPKSB-UHFFFAOYSA-N	KMT2A
SJDSOBWGZRPKSB-UHFFFAOYSA-N	OXER1
SJDSOBWGZRPKSB-UHFFFAOYSA-N	TLR2
SJDSOBWGZRPKSB-UHFFFAOYSA-N	CYP2C19
SJDSOBWGZRPKSB-UHFFFAOYSA-N	EP300
SJDSOBWGZRPKSB-UHFFFAOYSA-N	HSD17B3
SJDSOBWGZRPKSB-UHFFFAOYSA-N	TOP1
SJDSOBWGZRPKSB-UHFFFAOYSA-N	PTGIR
SJDSOBWGZRPKSB-UHFFFAOYSA-N	MIF
SJDSOBWGZRPKSB-UHFFFAOYSA-N	CTSV
SJDSOBWGZRPKSB-UHFFFAOYSA-N	HTR1A
SJDSOBWGZRPKSB-UHFFFAOYSA-N	CYP2D6
SJDSOBWGZRPKSB-UHFFFAOYSA-N	PTGS1
SJDSOBWGZRPKSB-UHFFFAOYSA-N	RAB9A
[truncated: 5,846 more rows]
