# Supplementary material for: In Silico Prediction and Bioactivity Evaluation of Chemical Ingredients Against Influenza A Virus From Isatis tinctoria L
Source: Front Pharmacol. 2021 Dec 7;12:755396. doi: 10.3389/fphar.2021.755396 (PMC8689007; doi:10.3389/fphar.2021.755396)
Supplement: Supplementary file 1 [file DataSheet1.ZIP › Supporting information/Table S4. Potential anti-influenza candidates predicted by the network-based predictive models.xlsx]

## Sheet: Sheet1
Compound (Inchikey)	Compound (Name)	Model A (Z-score)	Model A (q)	Model B (q)
ODKSFYDXXFIFQN-UHFFFAOYSA-N	CID5246487	8.12999	0	0.00113284
DVFGVGYKHMQZJC-UHFFFAOYSA-N	4-Pentenamide	5.525	0.0077	0.134903
ODHCTXKNWHHXJC-UHFFFAOYSA-N	DL-Pyroglutamic acid	5.44633	0.00924	0.145417
SKIHGKNFJKJXPX-UHFFFAOYSA-N	CID76922	5.47192	0.00924	0.134903
RWZYAGGXGHYGMB-UHFFFAOYSA-N	Anthranilic acid	5.602	0.00924	0.134903
HSEMFIZWXHQJAE-UHFFFAOYSA-N	Hexadecanamide	5.50597	0.01848	0.134903
ONIBWKKTOPOVIA-UHFFFAOYSA-N	DL-Proline	5.42839	0.02156	0.145417
BTCSSZJGUNDROE-UHFFFAOYSA-N	4-aminobutyric acid	4.62844	0.04928	0.379756
KLAOKWJLUQKWIF-UHFFFAOYSA-N	Eupatorin	6.88456	0	0.0124921
JNLNPCNGMHKCKO-UHFFFAOYSA-N	Indirubin	10.0522	0	3.34842e-05
VQQVWGVXDIPORV-UHFFFAOYSA-N	Tryptanthrin	10.9991	0	3.7593e-06
IHFBPDAQLQOCBX-UHFFFAOYSA-N	Hispidulin	12.9306	0	8.22602e-08
DANYIYRPLHHOCZ-UHFFFAOYSA-N	Acacetin	14.2072	0	1.00906e-09
QIVBCDIJIAJPQS-UHFFFAOYSA-N	DL-Tryptophan	6.72604	0	0.0149927
FDGQSTZJBFJUBT-UHFFFAOYSA-N	Hypoxanthine	7.03901	0	0.0113691
NITWSHWHQAQBAW-QPJJXVBHSA-N	Methyl coumarate	8.03715	0	0.00125984
YGSDEFSMJLZEOE-UHFFFAOYSA-N	Salicylic acid	8.31374	0	0.00090989
UYTPUPDQBNUYGX-UHFFFAOYSA-N	Guanine	8.60434	0	0.00064331
RHMXXJGYXNZAPX-UHFFFAOYSA-N	Emodin	8.72514	0	0.000209539
QMNUDYFKZYBWQX-UHFFFAOYSA-N	Quinazolin-4-Ol	9.87402	0	4.42084e-05
FURUXTVZLHCCNA-UHFFFAOYSA-N	DL-Liquiritigenin	10.0094	0	3.85333e-05
ZZAJQOPSWWVMBI-UHFFFAOYSA-N	Calycosin	13.0079	0	8.22602e-08
HBWXRTLRMIJOQM-UHFFFAOYSA-N	Chemical-14	5.58408	0.00154	0.134903
IMMCEXDJRKGRBS-YPKPFQOOSA-N	Chemical-24	5.55668	0.00308	0.134903
LQGUBLBATBMXHT-UHFFFAOYSA-N	Chrysophanol	5.3555	0.00462	0.16815
MGWAVDBGNNKXQV-UHFFFAOYSA-N	Diisobutyl phthalate	5.50098	0.00462	0.134903
OJOBTAOGJIWAGB-UHFFFAOYSA-N	Acetosyringone	5.44539	0.00616	0.145417
ZGTUSQAQXWSMDW-UHFFFAOYSA-N	5-Hydroxyoxindole	5.57038	0.00616	0.134903
AXXQQGBQPBSIBA-UHFFFAOYSA-N	CID14730445	5.62188	0.0077	0.134903
SEOVTRFCIGRIMH-UHFFFAOYSA-N	Indoleacetic acid	5.52228	0.00924	0.134903
ISAKRJDGNUQOIC-UHFFFAOYSA-N	Uracil	5.53226	0.00924	0.134903
DSPVMXZFVUAEBC-UHFFFAOYSA-N	CID334935	5.57101	0.00924	0.134903
SGKBIGPQADGHEV-LGMDPLHJSA-N	CID12071595	5.57279	0.00924	0.134903
KYRMDYHFFNNERA-UHFFFAOYSA-N	CID611001	5.57852	0.00924	0.134903
RTBMGIFWUOGCRZ-ZCXUNETKSA-N	Chemical-28	5.58523	0.00924	0.134903
NOEGNKMFWQHSLB-UHFFFAOYSA-N	CID237332	5.51275	0.01078	0.145417
HGWRKIOMUDWHHZ-UHFFFAOYSA-N	Chemical-17	5.56152	0.01078	0.134903
YDQWDHRMZQUTBA-UHFFFAOYSA-N	Aloe-emodin	5.45302	0.01232	0.145417
QXAUTQFAWKKNLM-UHFFFAOYSA-N	CID589098	5.49503	0.01232	0.134903
SVSMMBKUDGMHRR-UHFFFAOYSA-N	Chemical-21	5.53413	0.01232	0.134903
KQRSGRCNDVKDRJ-QAVVBOBSSA-N	Chemical-41	5.5721	0.01232	0.134903
KOMUHHCFAXYRPO-UHFFFAOYSA-N	CID3549959	5.58637	0.01232	0.134903
ALYNCZNDIQEVRV-UHFFFAOYSA-N	4-aminobenzoic acid	5.47526	0.01694	0.145417
JMSVCTWVEWCHDZ-UHFFFAOYSA-N	Syringic acid	4.94821	0.02156	0.251169
DXDRHHKMWQZJHT-FPYGCLRLSA-N	isoliquiritigenin	5.05831	0.0231	0.220898
YFVGIJBUXMQFOF-PJOVQGMDSA-N	Linarin	7.15733	0	0.0103254
YFVGIJBUXMQFOF-UHFFFAOYSA-N	Buddleoside	7.10596	0	0.0103254
LRFVTYWOQMYALW-UHFFFAOYSA-N	Xanthine	6.90721	0.00154	0.0124921
IDJSPRLSNPEEBM-UHFFFAOYSA-N	Chemical-10	5.51111	0.00924	0.134903
KMAKOBLIOCQGJP-UHFFFAOYSA-N	3-Indoleformic acid	5.53529	0.00924	0.134903
OLNJUISKUQQNIM-UHFFFAOYSA-N	CID10256	5.51372	0.01078	0.134903
KYQZWONCHDNPDP-UHFFFAOYSA-N	Daidzoside	5.48781	0.01232	0.134903
TWAZWVPPDIUVOD-UHFFFAOYSA-N	CID44134843	5.53231	0.01232	0.134903
COVOPZQGJGUPEY-UHFFFAOYSA-N	Diboa	5.55565	0.02156	0.134903
CRDNMYFJWFXOCH-BUHFOSPRSA-N	Indarubicin	9.80314	0	5.05709e-05
SDQJTWBNWQABLE-UHFFFAOYSA-N	Benzoyleneurea	10.0627	0	3.85333e-05
CRDNMYFJWFXOCH-YPKPFQOOSA-N	Indigo Red	11.4988	0	2.05032e-06
JYGFTBXVXVMTGB-UHFFFAOYSA-N	Oxindole	7.10021	0.00154	0.0103254
QANMHLXAZMSUEX-UHFFFAOYSA-N	kinetin	7.11278	0.00308	0.0103254
BTAACUKNKHWNRK-UHFFFAOYSA-N	Chemical-16	5.48023	0.00616	0.134903
KIGOIPXXDBNLEL-UHFFFAOYSA-N	Chemical-15	5.52457	0.0077	0.134903
COHYTHOBJLSHDF-BUHFOSPRSA-N	Indigotin	5.5465	0.0077	0.134903
AVRPFRMDMNDIDH-UHFFFAOYSA-N	Quinazolin-2-ol	5.55526	0.0077	0.134903
RFVWKLNLIWVJRR-UHFFFAOYSA-N	Chemical-09	5.50613	0.00924	0.134903
LLLPDUXGHXIXIW-UHFFFAOYSA-N	Formylanthranilic acid	5.61625	0.00924	0.134903
FLJICWZSHAGHJX-BUHFOSPRSA-N	Chemical-37	5.53397	0.01078	0.134903
IHCSECSAXPWPMA-UHFFFAOYSA-N	Chemical-13	5.49571	0.01386	0.134903
VARHXCYGZKSOOO-UHFFFAOYSA-N	Deoxyvasicinone	5.212	0.01848	0.193268
WQZGKKKJIJFFOK-UHFFFAOYSA-N	Hexopyranose	5.50358	0.01848	0.134903
WPYMKLBDIGXBTP-UHFFFAOYSA-N	Benzoic acid	5.46154	0.02464	0.156494
CZWUENKYXFGDIG-UHFFFAOYSA-N	CID519452	5.49509	0.0077	0.134903
