# Supplementary material for: In Silico Prediction and Bioactivity Evaluation of Chemical Ingredients Against Influenza A Virus From Isatis tinctoria L
Source: Front Pharmacol. 2021 Dec 7;12:755396. doi: 10.3389/fphar.2021.755396 (PMC8689007; doi:10.3389/fphar.2021.755396)
Supplement: Supplementary file 1 [file DataSheet1.ZIP › Supporting information/Table S5. Detailed explanation and reference optimal scope of the chemical physicochemical properties evaluated in this study.xlsx]

## Sheet: Sheet1
Physicochemical property	Explanation	Reference optimal range
MW	Molecular weight. Contain hydrogen atoms.	Optimal:100~600, based on Drug-Like Soft rule.
nRing	Number of rings. Smallest set of smallest rings.	Optimal:0~6, based on Drug-Like Soft rule.
MaxRing	Number of atoms in the biggest ring. Number of atoms involved in the biggest system ring.	Optimal:0~18, based on Drug-Like Soft rule.
nHet	Number of heteroatoms. Number of non-carbon atoms (hydrogens included).	Optimal:1~15, based on Drug-Like Soft rule.
nRig	Number of rigid bonds. Number of non-flexible bonds, in opposite to rotatable bonds.	Optimal:0~30, based on Drug-Like Soft rule.
nRot	Number of rotatable bonds. In some situation Amide C-N bonds are not considered because of their high rotational energy barrier.	Optimal:0~11, based on Drug-Like Soft rule.
nHA	Number of hydrogen bond acceptors. Sum of all O and N.	Optimal: 0~12, based on Drug-Like Soft rule.
nHD	Number of hydrogen bond donors. Sum of all OHs and NHs.	Optimal:0~7, based on Drug-Like Soft rule.
fChar	Formal charge.	Optimal:-4 ~4, based on Drug-Like Soft rule.
logS	The logarithm of aqueous solubility value. The first step in the drug absorption process is the disintegration of the tablet or capsule, followed by the dissolution of the active drug. Low solubility is detrimental to good and complete oral absorption, and early measurement of this property is of great importance in drug discovery.	Results interpretation: The predicted solubility of a compound is given as the logarithm of the molar concentration (log mol/L). Compounds in the range from -4 to 0.5 log mol/L will be considered proper.
logP	The logarithm of the n-octanol/water distribution coefficient. log P possess a leading position with considerable impact on both membrane permeability and hydrophobic binding to macromolecules, including the target receptor as well as other proteins like plasma proteins, transporters, or metabolizing enzymes.	Results interpretation: The predicted logP of a compound is given as the logarithm of the molar concentration (log mol/L). Compounds in the range from 0 to 3 log mol/L will be considered proper.
logD7.4	The logarithm of the n-octanol/water distribution coefficients at pH=7.4. To exert a therapeutic effect, one drug must enter the blood circulation and then reach the site of action. Thus, an eligible drug usually needs to keep a balance between lipophilicity and hydrophilicity to dissolve in the body fluid and penetrate the biomembrane effectively. Therefore, it is important to estimate the n-oct…	Results interpretation: The predicted logD7.4 of a compound is given as the logarithm of the molar concentration (log mol/L). Compounds in the range from 1 to 3 log mol/L will be considered proper.
TPSA	Topological polar surface area. Sum of tabulated surface contributions of polar fragments.	Optimal:0~140, based on Veber rule.
Volume	Van der Waals volume
Density
Density = MW / Volume
