# Supplementary material for: In Silico Prediction and Bioactivity Evaluation of Chemical Ingredients Against Influenza A Virus From Isatis tinctoria L
Source: Front Pharmacol. 2021 Dec 7;12:755396. doi: 10.3389/fphar.2021.755396 (PMC8689007; doi:10.3389/fphar.2021.755396)
Supplement: Supplementary file 1 [file DataSheet1.ZIP › Supporting information/Table S6. KEGG enrichment analysis results of the 27 influenza virus host protein targets of BLG.xlsx]

## Sheet: Sheet1
KEGG_A_class	KEGG_B_class	Pathway	out (25)	All (8514)	Pvalue	Qvalue	Pathway ID		Genes	K_IDs
Environmental Information Processing	Signal transduction	HIF-1 signaling pathway	6	102	3.76e-07	5.57e-06	ko04066	1	ENSG00000007171;ENSG00000100030;ENSG00000106366;ENSG00000166501;ENSG00000168610;ENSG00000173039	K13241+K04371+K03982+K19662+K04692+K04735
Organismal Systems	Endocrine system	Prolactin signaling pathway	7	74	1.19e-09	7.06e-08	ko04917	2	ENSG00000082701;ENSG00000096968;ENSG00000100030;ENSG00000112062;ENSG00000115415;ENSG00000168610;ENSG00000173039	K03083+K04447+K04371+K04441+K11220+K04692+K04735
Organismal Systems	Immune system	C-type lectin receptor signaling pathway	7	116	2.85e-08	1.27e-06	ko04625	3	ENSG00000100030;ENSG00000109471;ENSG00000112062;ENSG00000115415;ENSG00000135679;ENSG00000162711;ENSG00000173039	K04371+K05429+K04441+K11220+K06643+K12800+K04735
Organismal Systems	Nervous system	Neurotrophin signaling pathway	7	124	4.53e-08	1.61e-06	ko04722	4	ENSG00000070831;ENSG00000082701;ENSG00000097007;ENSG00000100030;ENSG00000112062;ENSG00000141510;ENSG00000173039	K04393+K03083+K06619+K04371+K04441+K04451+K04735
Organismal Systems	Immune system	T cell receptor signaling pathway	6	114	7.27e-07	8.96e-06	ko04660	5	ENSG00000070831;ENSG00000082701;ENSG00000100030;ENSG00000109471;ENSG00000112062;ENSG00000173039	K04393+K03083+K04371+K05429+K04441+K04735
Organismal Systems	Endocrine system	Thyroid hormone signaling pathway	6	131	1.65e-06	1.39e-05	ko04919	6	ENSG00000082701;ENSG00000100030;ENSG00000115415;ENSG00000135679;ENSG00000141510;ENSG00000166501	K03083+K04371+K11220+K06643+K04451+K19662
Organismal Systems	Immune system	Chemokine signaling pathway	8	207	8.09e-08	2.06e-06	ko04062	7	ENSG00000070831;ENSG00000082701;ENSG00000096968;ENSG00000100030;ENSG00000115415;ENSG00000166501;ENSG00000168610;ENSG00000173039	K04393+K03083+K04447+K04371+K11220+K19662+K04692+K04735
Organismal Systems	Immune system	Th17 cell differentiation	7	186	7.31e-07	8.96e-06	ko04659	8	ENSG00000096968;ENSG00000100030;ENSG00000109471;ENSG00000112062;ENSG00000115415;ENSG00000168610;ENSG00000173039	K04447+K04371+K05429+K04441+K11220+K04692+K04735
Human Diseases	Endocrine and metabolic diseases	AGE-RAGE signaling pathway in diabetic complications	9	114	1.72e-11	3.06e-09	ko04933	9	ENSG00000070831;ENSG00000096968;ENSG00000100030;ENSG00000106366;ENSG00000112062;ENSG00000115415;ENSG00000166501;ENSG00000168610;ENSG00000173039	K04393+K04447+K04371+K03982+K04441+K11220+K19662+K04692+K04735
Human Diseases	Cancers	Pancreatic cancer	6	77	6.94e-08	2.06e-06	ko05212	10	ENSG00000070831;ENSG00000100030;ENSG00000115415;ENSG00000141510;ENSG00000168610;ENSG00000173039	K04393+K04371+K11220+K04451+K04692+K04735
Human Diseases	Infectious diseases	Shigellosis	5	66	1.13e-06	1.18e-05	ko05131	11	ENSG00000070831;ENSG00000097007;ENSG00000100030;ENSG00000112062;ENSG00000173039	K04393+K06619+K04371+K04441+K04735
Human Diseases	Infectious diseases	Chagas disease (American trypanosomiasis)	6	116	8.05e-07	8.96e-06	ko05142	12	ENSG00000007171;ENSG00000100030;ENSG00000106366;ENSG00000109471;ENSG00000112062;ENSG00000173039	K13241+K04371+K03982+K05429+K04441+K04735
Human Diseases	Infectious diseases	Hepatitis C	7	144	1.27e-07	2.84e-06	ko05160	13	ENSG00000082701;ENSG00000100030;ENSG00000112062;ENSG00000115415;ENSG00000141510;ENSG00000168610;ENSG00000173039	K03083+K04371+K04441+K11220+K04451+K04692+K04735
Human Diseases	Infectious diseases	Leishmaniasis	7	155	2.11e-07	3.76e-06	ko05140	14	ENSG00000007171;ENSG00000096968;ENSG00000100030;ENSG00000112062;ENSG00000115415;ENSG00000166501;ENSG00000173039	K13241+K04447+K04371+K04441+K11220+K19662+K04735
Human Diseases	Infectious diseases	Measles	7	155	2.11e-07	3.76e-06	ko05162	15	ENSG00000082701;ENSG00000096968;ENSG00000109471;ENSG00000115415;ENSG00000141510;ENSG00000168610;ENSG00000173039	K03083+K04447+K05429+K11220+K04451+K04692+K04735
Human Diseases	Infectious diseases	Toxoplasmosis	7	207	1.5e-06	1.39e-05	ko05145	16	ENSG00000007171;ENSG00000096968;ENSG00000100030;ENSG00000112062;ENSG00000115415;ENSG00000168610;ENSG00000173039	K13241+K04447+K04371+K04441+K11220+K04692+K04735
Human Diseases	Infectious diseases	Kaposi sarcoma-associated herpesvirus infection	8	241	2.62e-07	4.24e-06	ko05167	17	ENSG00000082701;ENSG00000096968;ENSG00000100030;ENSG00000112062;ENSG00000115415;ENSG00000141510;ENSG00000168610;ENSG00000173039	K03083+K04447+K04371+K04441+K11220+K04451+K04692+K04735
Human Diseases	Infectious diseases	Influenza A	8	277	7.58e-07	8.96e-06	ko05164	18	ENSG00000082701;ENSG00000096968;ENSG00000100030;ENSG00000112062;ENSG00000115415;ENSG00000162711;ENSG00000166501;ENSG00000173039	K03083+K04447+K04371+K04441+K11220+K12800+K19662+K04735
Human Diseases	Infectious diseases	Human cytomegalovirus infection	8	307	1.65e-06	1.39e-05	ko05163	19	ENSG00000082701;ENSG00000100030;ENSG00000112062;ENSG00000135679;ENSG00000141510;ENSG00000166501;ENSG00000168610;ENSG00000173039	K03083+K04371+K04441+K06643+K04451+K19662+K04692+K04735
Human Diseases	Cancers	Pathways in cancer	13	550	7.52e-10	6.69e-08	ko05200	20	ENSG00000007171;ENSG00000070831;ENSG00000082701;ENSG00000096968;ENSG00000097007;ENSG00000100030;ENSG00000109471;ENSG00000115415;ENSG00000135679;ENSG00000141510;ENSG00000166501;ENSG00000168610;ENSG00000173039	K13241+K04393+K03083+K04447+K06619+K04371+K05429+K11220+K06643+K04451+K19662+K04692+K04735
Human Diseases	Cancers	Proteoglycans in cancer	7	210	1.66e-06	1.39e-05	ko05205		ENSG00000070831;ENSG00000100030;ENSG00000112062;ENSG00000135679;ENSG00000141510;ENSG00000166501;ENSG00000168610	K04393+K04371+K04441+K06643+K04451+K19662+K04692
Environmental Information Processing	Signal transduction	Sphingolipid signaling pathway	6	132	1.72e-06	1.39e-05	ko04071		ENSG00000100030;ENSG00000112062;ENSG00000141510;ENSG00000163485;ENSG00000166501;ENSG00000173039	K04371+K04441+K04451+K04265+K19662+K04735
Human Diseases	Cancers	Chronic myeloid leukemia	5	79	2.78e-06	2.15e-05	ko05220		ENSG00000097007;ENSG00000100030;ENSG00000135679;ENSG00000141510;ENSG00000173039	K06619+K04371+K06643+K04451+K04735
Human Diseases	Drug resistance	EGFR tyrosine kinase inhibitor resistance	5	82	3.35e-06	2.48e-05	ko01521		ENSG00000082701;ENSG00000096968;ENSG00000100030;ENSG00000166501;ENSG00000168610	K03083+K04447+K04371+K19662+K04692
Human Diseases	Infectious diseases	Hepatitis B	6	160	5.28e-06	3.76e-05	ko05161		ENSG00000100030;ENSG00000115415;ENSG00000141510;ENSG00000166501;ENSG00000168610;ENSG00000173039	K04371+K11220+K04451+K19662+K04692+K04735
Human Diseases	Infectious diseases	Pertussis	5	92	5.91e-06	4.05e-05	ko05133		ENSG00000007171;ENSG00000100030;ENSG00000112062;ENSG00000162711;ENSG00000173039	K13241+K04371+K04441+K12800+K04735
Organismal Systems	Immune system	Th1 and Th2 cell differentiation	6	168	7e-06	4.42e-05	ko04658		ENSG00000096968;ENSG00000100030;ENSG00000109471;ENSG00000112062;ENSG00000115415;ENSG00000173039	K04447+K04371+K05429+K04441+K11220+K04735
Human Diseases	Cancers	MicroRNAs in cancer	6	168	7e-06	4.42e-05	ko05206		ENSG00000097007;ENSG00000100030;ENSG00000135679;ENSG00000141510;ENSG00000166501;ENSG00000168610	K06619+K04371+K06643+K04451+K19662+K04692
Human Diseases	Cancers	Viral carcinogenesis	7	262	7.21e-06	4.42e-05	ko05203		ENSG00000070831;ENSG00000094631;ENSG00000100030;ENSG00000135679;ENSG00000141510;ENSG00000168610;ENSG00000173039	K04393+K11407+K04371+K06643+K04451+K04692+K04735
Human Diseases	Infectious diseases	Salmonella infection	5	97	7.67e-06	4.55e-05	ko05132		ENSG00000007171;ENSG00000070831;ENSG00000100030;ENSG00000112062;ENSG00000173039	K13241+K04393+K04371+K04441+K04735
Human Diseases	Cancers	Prostate cancer	5	101	9.36e-06	5.37e-05	ko05215		ENSG00000082701;ENSG00000100030;ENSG00000135679;ENSG00000141510;ENSG00000173039	K03083+K04371+K06643+K04451+K04735
Human Diseases	Infectious diseases	Human papillomavirus infection	8	416	1.58e-05	8.76e-05	ko05165		ENSG00000070831;ENSG00000082701;ENSG00000094631;ENSG00000100030;ENSG00000115415;ENSG00000135679;ENSG00000141510;ENSG00000173039	K04393+K03083+K11407+K04371+K11220+K06643+K04451+K04735
Environmental Information Processing	Signal transduction	VEGF signaling pathway	4	61	2.7e-05	0.000145	ko04370		ENSG00000070831;ENSG00000100030;ENSG00000112062;ENSG00000166501	K04393+K04371+K04441+K19662
Environmental Information Processing	Signal transduction	FoxO signaling pathway	5	139	4.41e-05	0.000231	ko04068		ENSG00000100030;ENSG00000112062;ENSG00000135679;ENSG00000142731;ENSG00000168610	K04371+K04441+K06643+K08863+K04692
Organismal Systems	Immune system	B cell receptor signaling pathway	4	74	5.79e-05	0.000286	ko04662		ENSG00000082701;ENSG00000100030;ENSG00000166501;ENSG00000173039	K03083+K04371+K19662+K04735
Human Diseases	Cancers	Non-small cell lung cancer	4	74	5.79e-05	0.000286	ko05223		ENSG00000100030;ENSG00000141510;ENSG00000166501;ENSG00000168610	K04371+K04451+K19662+K04692
Human Diseases	Cancers	Glioma	4	75	6.11e-05	0.000294	ko05214		ENSG00000100030;ENSG00000135679;ENSG00000141510;ENSG00000166501	K04371+K06643+K04451+K19662
Cellular Processes	Cellular community - eukaryotes	Signaling pathways regulating pluripotency of stem cells	5	150	6.35e-05	0.000297	ko04550		ENSG00000082701;ENSG00000096968;ENSG00000100030;ENSG00000112062;ENSG00000168610	K03083+K04447+K04371+K04441+K04692
Environmental Information Processing	Signal transduction	PI3K-Akt signaling pathway	7	374	7.21e-05	0.000329	ko04151		ENSG00000082701;ENSG00000096968;ENSG00000100030;ENSG00000109471;ENSG00000135679;ENSG00000141510;ENSG00000173039	K03083+K04447+K04371+K05429+K06643+K04451+K04735
Human Diseases	Infectious diseases	Tuberculosis	6	259	8.14e-05	0.000362	ko05152		ENSG00000007171;ENSG00000096968;ENSG00000100030;ENSG00000112062;ENSG00000115415;ENSG00000173039	K13241+K04447+K04371+K04441+K11220+K04735
Environmental Information Processing	Signal transduction	ErbB signaling pathway	4	87	0.000109221	0.000474	ko04012		ENSG00000082701;ENSG00000097007;ENSG00000100030;ENSG00000166501	K03083+K06619+K04371+K19662
Cellular Processes	Cell growth and death	Necroptosis	5	176	0.000135432	0.000574	ko04217		ENSG00000096968;ENSG00000115415;ENSG00000143799;ENSG00000162711;ENSG00000168610	K04447+K11220+K10798+K12800+K04692
Organismal Systems	Endocrine system	GnRH signaling pathway	4	96	0.000160127	0.000663	ko04912		ENSG00000070831;ENSG00000100030;ENSG00000112062;ENSG00000166501	K04393+K04371+K04441+K19662
Organismal Systems	Immune system	NOD-like receptor signaling pathway	5	193	0.000208723	0.000844	ko04621		ENSG00000100030;ENSG00000112062;ENSG00000115415;ENSG00000162711;ENSG00000173039	K04371+K04441+K11220+K12800+K04735
Human Diseases	Infectious diseases	Epstein-Barr virus infection	6	309	0.000214913	0.00085	ko05169		ENSG00000082701;ENSG00000112062;ENSG00000135679;ENSG00000141510;ENSG00000168610;ENSG00000173039	K03083+K04441+K06643+K04451+K04692+K04735
Organismal Systems	Immune system	IL-17 signaling pathway	4	106	0.000234764	0.000908	ko04657		ENSG00000082701;ENSG00000100030;ENSG00000112062;ENSG00000173039	K03083+K04371+K04441+K04735
Human Diseases	Cancers	Bladder cancer	3	43	0.000255444	0.000967	ko05219		ENSG00000100030;ENSG00000135679;ENSG00000141510	K04371+K06643+K04451
Cellular Processes	Cell growth and death	Cellular senescence	6	328	0.000297087	0.0011	ko04218		ENSG00000100030;ENSG00000106366;ENSG00000112062;ENSG00000135679;ENSG00000141510;ENSG00000173039	K04371+K03982+K04441+K06643+K04451+K04735
Environmental Information Processing	Signal transduction	MAPK signaling pathway	6	332	0.000317189	0.00115	ko04010		ENSG00000070831;ENSG00000100030;ENSG00000112062;ENSG00000141510;ENSG00000166501;ENSG00000173039	K04393+K04371+K04441+K04451+K19662+K04735
Human Diseases	Drug resistance	Endocrine resistance	4	116	0.00033175	0.00118	ko01522		ENSG00000100030;ENSG00000112062;ENSG00000135679;ENSG00000141510	K04371+K04441+K06643+K04451
Organismal Systems	Immune system	Toll-like receptor signaling pathway	4	122	0.00040215	0.00138	ko04620		ENSG00000100030;ENSG00000112062;ENSG00000115415;ENSG00000173039	K04371+K04441+K11220+K04735
Human Diseases	Endocrine and metabolic diseases	Insulin resistance	4	122	0.00040215	0.00138	ko04931		ENSG00000082701;ENSG00000166501;ENSG00000168610;ENSG00000173039	K03083+K19662+K04692+K04735
Cellular Processes	Cell growth and death	Cell cycle	4	129	0.000497133	0.00167	ko04110		ENSG00000082701;ENSG00000097007;ENSG00000135679;ENSG00000141510	K03083+K06619+K06643+K04451
Environmental Information Processing	Signal transduction	Ras signaling pathway	5	243	0.000604734	0.00199	ko04014		ENSG00000070831;ENSG00000097007;ENSG00000100030;ENSG00000166501;ENSG00000173039	K04393+K06619+K04371+K19662+K04735
Organismal Systems	Endocrine system	Relaxin signaling pathway	4	138	0.000641558	0.00208	ko04926		ENSG00000007171;ENSG00000100030;ENSG00000112062;ENSG00000173039	K13241+K04371+K04441+K04735
Human Diseases	Cancers	Endometrial cancer	3	61	0.000719423	0.00229	ko05213		ENSG00000082701;ENSG00000100030;ENSG00000141510	K03083+K04371+K04451
Human Diseases	Immune diseases	Inflammatiory bowel disease (IBD)	4	145	0.000772861	0.00241	ko05321		ENSG00000109471;ENSG00000115415;ENSG00000168610;ENSG00000173039	K05429+K11220+K04692+K04735
Cellular Processes	Cell growth and death	Apoptosis	4	153	0.000945089	0.0029	ko04210		ENSG00000100030;ENSG00000141510;ENSG00000143799;ENSG00000173039	K04371+K04451+K10798+K04735
Human Diseases	Cancers	Acute myeloid leukemia	3	68	0.000988311	0.00298	ko05221		ENSG00000100030;ENSG00000168610;ENSG00000173039	K04371+K04692+K04735
Cellular Processes	Cell growth and death	p53 signaling pathway	3	73	0.00121472	0.0036	ko04115		ENSG00000106366;ENSG00000135679;ENSG00000141510	K03982+K06643+K04451
Environmental Information Processing	Signal transduction	Jak-STAT signaling pathway	4	167	0.00130914	0.0038	ko04630		ENSG00000096968;ENSG00000109471;ENSG00000115415;ENSG00000168610	K04447+K05429+K11220+K04692
Organismal Systems	Nervous system	Retrograde endocannabinoid signaling	4	168	0.00133842	0.0038	ko04723		ENSG00000022355;ENSG00000100030;ENSG00000112062;ENSG00000166501	K05175+K04371+K04441+K19662
Human Diseases	Drug resistance	Platinum drug resistance	3	76	0.00136505	0.0038	ko01524		ENSG00000100030;ENSG00000135679;ENSG00000141510	K04371+K06643+K04451
Human Diseases	Cancers	Melanoma	3	76	0.00136505	0.0038	ko05218		ENSG00000100030;ENSG00000135679;ENSG00000141510	K04371+K06643+K04451
Human Diseases	Infectious diseases	Epithelial cell signaling in Helicobacter pylori infection	3	78	0.0014715	0.00403	ko05120		ENSG00000070831;ENSG00000112062;ENSG00000173039	K04393+K04441+K04735
Human Diseases	Cancers	Hepatocellular carcinoma	4	178	0.001657	0.00447	ko05225		ENSG00000082701;ENSG00000100030;ENSG00000141510;ENSG00000166501	K03083+K04371+K04451+K19662
Organismal Systems	Development	Axon guidance	4	179	0.00169152	0.00449	ko04360		ENSG00000070831;ENSG00000082701;ENSG00000097007;ENSG00000100030	K04393+K03083+K06619+K04371
Organismal Systems	Development	Osteoclast differentiation	4	187	0.00198602	0.0052	ko04380		ENSG00000100030;ENSG00000112062;ENSG00000115415;ENSG00000173039	K04371+K04441+K11220+K04735
Organismal Systems	Endocrine system	Adipocytokine signaling pathway	3	87	0.00201482	0.0052	ko04920		ENSG00000096968;ENSG00000168610;ENSG00000173039	K04447+K04692+K04735
Human Diseases	Cancers	Colorectal cancer	3	88	0.0020819	0.00529	ko05210		ENSG00000082701;ENSG00000100030;ENSG00000141510	K03083+K04371+K04451
Human Diseases	Cancers	Transcriptional misregulation in cancers	4	195	0.0023145	0.0058	ko05202		ENSG00000135679;ENSG00000136807;ENSG00000141510;ENSG00000173039	K06643+K02211+K04451+K04735
Organismal Systems	Immune system	Fc gamma R-mediated phagocytosis	3	95	0.00259069	0.0064	ko04666		ENSG00000070831;ENSG00000100030;ENSG00000166501	K04393+K04371+K19662
Human Diseases	Cancers	Small cell lung cancer	3	100	0.0029974	0.00731	ko05222		ENSG00000007171;ENSG00000141510;ENSG00000173039	K13241+K04451+K04735
Environmental Information Processing	Signal transduction	Rap1 signaling pathway	4	211	0.00308117	0.00732	ko04015		ENSG00000070831;ENSG00000100030;ENSG00000112062;ENSG00000166501	K04393+K04371+K04441+K19662
Human Diseases	Substance dependence	Morphine addiction	3	101	0.00308319	0.00732	ko05032		ENSG00000022355;ENSG00000163485;ENSG00000166501	K05175+K04265+K19662
Cellular Processes	Cellular community - eukaryotes	Focal adhesion	4	212	0.00313421	0.00734	ko04510		ENSG00000070831;ENSG00000082701;ENSG00000100030;ENSG00000166501	K04393+K03083+K04371+K19662
Organismal Systems	Endocrine system	Melanogenesis	3	105	0.00344149	0.00796	ko04916		ENSG00000082701;ENSG00000100030;ENSG00000166501	K03083+K04371+K19662
Human Diseases	Infectious diseases	Amoebiasis	3	106	0.00353489	0.00807	ko05146		ENSG00000007171;ENSG00000166501;ENSG00000173039	K13241+K19662+K04735
Organismal Systems	Immune system	Leukocyte transendothelial migration	3	117	0.00466616	0.0105	ko04670		ENSG00000070831;ENSG00000112062;ENSG00000166501	K04393+K04441+K19662
Organismal Systems	Nervous system	Cholinergic synapse	3	121	0.00512597	0.0114	ko04725		ENSG00000096968;ENSG00000100030;ENSG00000166501	K04447+K04371+K19662
Organismal Systems	Excretory system	Aldosterone-regulated sodium reabsorption	2	37	0.00517688	0.0114	ko04960		ENSG00000100030;ENSG00000166501	K04371+K19662
Environmental Information Processing	Signal transduction	NF-kappa B signaling pathway	3	127	0.00586564	0.0127	ko04064		ENSG00000143799;ENSG00000166501;ENSG00000173039	K10798+K19662+K04735
Environmental Information Processing	Signal transduction	TNF signaling pathway	3	130	0.00625834	0.0134	ko04668		ENSG00000100030;ENSG00000112062;ENSG00000173039	K04371+K04441+K04735
Human Diseases	Cancers	Thyroid cancer	2	43	0.00694397	0.0147	ko05216		ENSG00000100030;ENSG00000141510	K04371+K04451
Environmental Information Processing	Signal transduction	Apelin signaling pathway	3	141	0.00783176	0.0164	ko04371		ENSG00000007171;ENSG00000100030;ENSG00000106366	K13241+K04371+K03982
Organismal Systems	Nervous system	Dopaminergic synapse	3	142	0.00798537	0.0165	ko04728		ENSG00000082701;ENSG00000112062;ENSG00000166501	K03083+K04441+K19662
Human Diseases	Cardiovascular diseases	Fluid shear stress and atherosclerosis	3	149	0.00911091	0.0186	ko05418		ENSG00000112062;ENSG00000141510;ENSG00000173039	K04441+K04451+K04735
Environmental Information Processing	Signal transduction	Wnt signaling pathway	3	159	0.0108737	0.022	ko04310		ENSG00000082701;ENSG00000141510;ENSG00000166501	K03083+K04451+K19662
Human Diseases	Cancers	Gastric cancer	3	161	0.0112484	0.0225	ko05226		ENSG00000082701;ENSG00000100030;ENSG00000141510	K03083+K04371+K04451
Human Diseases	Cancers	Breast cancer	3	162	0.0114386	0.0226	ko05224		ENSG00000082701;ENSG00000100030;ENSG00000141510	K03083+K04371+K04451
Organismal Systems	Nervous system	Long-term depression	2	60	0.013203	0.0258	ko04730		ENSG00000100030;ENSG00000166501	K04371+K19662
Environmental Information Processing	Signal transduction	mTOR signaling pathway	3	172	0.0134437	0.026	ko04150		ENSG00000082701;ENSG00000100030;ENSG00000166501	K03083+K04371+K19662
Human Diseases	Neurodegenerative diseases	Amyotrophic lateral sclerosis (ALS)	2	63	0.0144902	0.0274	ko05014		ENSG00000112062;ENSG00000141510	K04441+K04451
Human Diseases	Infectious diseases	Pathogenic Escherichia coli infection	2	63	0.0144902	0.0274	ko05130		ENSG00000070831;ENSG00000097007	K04393+K06619
Human Diseases	Endocrine and metabolic diseases	Non-alcoholic fatty liver disease (NAFLD)	3	178	0.0147378	0.0276	ko04932		ENSG00000070831;ENSG00000082701;ENSG00000173039	K04393+K03083+K04735
Human Diseases	Cancers	Basal cell carcinoma	2	65	0.0153774	0.0285	ko05217		ENSG00000082701;ENSG00000141510	K03083+K04451
Human Diseases	Infectious diseases	Herpes simplex infection	4	341	0.0164277	0.0301	ko05168		ENSG00000096968;ENSG00000115415;ENSG00000141510;ENSG00000173039	K04447+K11220+K04451+K04735
Human Diseases	Cancers	Central carbon metabolism in cancer	2	69	0.0172204	0.0311	ko05230		ENSG00000100030;ENSG00000141510	K04371+K04451
Environmental Information Processing	Signal transduction	Calcium signaling pathway	3	189	0.0172899	0.0311	ko04020		ENSG00000007171;ENSG00000113749;ENSG00000166501	K13241+K04150+K19662
Organismal Systems	Nervous system	Long-term potentiation	2	70	0.0176953	0.0315	ko04720		ENSG00000100030;ENSG00000166501	K04371+K19662
Human Diseases	Cancers	Renal cell carcinoma	2	71	0.0181757	0.032	ko05211		ENSG00000070831;ENSG00000100030	K04393+K04371
Cellular Processes	Transport and catabolism	Mitophagy - animal	2	73	0.0191531	0.0334	ko04137		ENSG00000141510;ENSG00000173039	K04451+K04735
Organismal Systems	Digestive system	Gastric acid secretion	2	77	0.0211733	0.0362	ko04971		ENSG00000113749;ENSG00000166501	K04150+K19662
Human Diseases	Infectious diseases	Legionellosis	2	77	0.0211733	0.0362	ko05134		ENSG00000013441;ENSG00000173039	K08823+K04735
Organismal Systems	Immune system	RIG-I-like receptor signaling pathway	2	79	0.0222156	0.037	ko04622		ENSG00000112062;ENSG00000173039	K04441+K04735
Organismal Systems	Immune system	Fc epsilon RI signaling pathway	2	79	0.0222156	0.037	ko04664		ENSG00000100030;ENSG00000112062	K04371+K04441
Environmental Information Processing	Signal transduction	cAMP signaling pathway	3	208	0.0222516	0.037	ko04024		ENSG00000100030;ENSG00000163485;ENSG00000173039	K04371+K04265+K04735
Cellular Processes	Cellular community - eukaryotes	Adherens junction	2	80	0.0227446	0.0375	ko04520		ENSG00000070831;ENSG00000100030	K04393+K04371
Human Diseases	Infectious diseases	HTLV-I infection	4	386	0.0247246	0.0404	ko05166		ENSG00000082701;ENSG00000109471;ENSG00000141510;ENSG00000173039	K03083+K05429+K04451+K04735
Cellular Processes	Cellular community - eukaryotes	Gap junction	2	98	0.0331315	0.0536	ko04540		ENSG00000100030;ENSG00000166501	K04371+K19662
Organismal Systems	Environmental adaptation	Circadian entrainment	2	99	0.0337546	0.0536	ko04713		ENSG00000100030;ENSG00000166501	K04371+K19662
Organismal Systems	Nervous system	GABAergic synapse	2	99	0.0337546	0.0536	ko04727		ENSG00000022355;ENSG00000166501	K05175+K19662
Organismal Systems	Sensory system	Inflammatory mediator regulation of TRP channels	2	101	0.0350146	0.0552	ko04750		ENSG00000112062;ENSG00000166501	K04441+K19662
Organismal Systems	Aging	Longevity regulating pathway - mammal	2	105	0.0375892	0.0582	ko04211		ENSG00000141510;ENSG00000173039	K04451+K04735
Organismal Systems	Endocrine system	Progesterone-mediated oocyte maturation	2	105	0.0375892	0.0582	ko04914		ENSG00000100030;ENSG00000112062	K04371+K04441
Human Diseases	Cancers	Choline metabolism in cancer	2	109	0.0402353	0.0617	ko05231		ENSG00000100030;ENSG00000166501	K04371+K19662
Organismal Systems	Endocrine system	Parathyroid hormone synthesis, secretion and action	2	117	0.0457338	0.0696	ko04928		ENSG00000100030;ENSG00000166501	K04371+K19662
Organismal Systems	Nervous system	Glutamatergic synapse	2	118	0.04644	0.0701	ko04724		ENSG00000100030;ENSG00000166501	K04371+K19662
Organismal Systems	Circulatory system	Vascular smooth muscle contraction	2	125	0.0514956	0.0764	ko04270		ENSG00000100030;ENSG00000166501	K04371+K19662
Organismal Systems	Nervous system	Serotonergic synapse	2	125	0.0514956	0.0764	ko04726		ENSG00000100030;ENSG00000166501	K04371+K19662
Environmental Information Processing	Signaling molecules and interaction	Neuroactive ligand-receptor interaction	3	293	0.0530673	0.0781	ko04080		ENSG00000022355;ENSG00000113749;ENSG00000163485	K05175+K04150+K04265
Organismal Systems	Immune system	Platelet activation	2	135	0.0590466	0.0861	ko04611		ENSG00000100030;ENSG00000112062	K04371+K04441
Metabolism	Amino acid metabolism	Arginine biosynthesis	1	21	0.0599541	0.0868	ko00220		ENSG00000007171	K13241
Organismal Systems	Endocrine system	Insulin signaling pathway	2	153	0.0735349	0.106	ko04910		ENSG00000082701;ENSG00000100030	K03083+K04371
Organismal Systems	Circulatory system	Adrenergic signaling in cardiomyocytes	2	154	0.0743713	0.106	ko04261		ENSG00000100030;ENSG00000112062	K04371+K04441
Organismal Systems	Endocrine system	Oxytocin signaling pathway	2	158	0.0777481	0.11	ko04921		ENSG00000100030;ENSG00000166501	K04371+K19662
Environmental Information Processing	Signal transduction	Hippo signaling pathway	2	159	0.0786	0.11	ko04390		ENSG00000082701;ENSG00000106366	K03083+K03982
Human Diseases	Endocrine and metabolic diseases	Cushing syndrome	2	169	0.087282	0.121	ko04934		ENSG00000082701;ENSG00000100030	K03083+K04371
Environmental Information Processing	Signal transduction	cGMP - PKG signaling pathway	2	172	0.0899422	0.124	ko04022		ENSG00000100030;ENSG00000163485	K04371+K04265
Genetic Information Processing	Replication and repair	Base excision repair	1	33	0.092648	0.127	ko03410		ENSG00000143799	K10798
Human Diseases	Substance dependence	Alcoholism	2	189	0.105465	0.143	ko05034		ENSG00000094631;ENSG00000100030	K11407+K04371
Human Diseases	Drug resistance	Antifolate resistance	1	40	0.111212	0.148	ko01523		ENSG00000173039	K04735
Cellular Processes	Cell growth and death	Ferroptosis	1	40	0.111212	0.148	ko04216		ENSG00000141510	K04451
Human Diseases	Neurodegenerative diseases	Prion diseases	1	40	0.111212	0.148	ko05020		ENSG00000100030	K04371
Human Diseases	Neurodegenerative diseases	Alzheimer disease	2	199	0.114922	0.151	ko05010		ENSG00000082701;ENSG00000100030	K03083+K04371
Human Diseases	Substance dependence	Nicotine addiction	1	42	0.116449	0.151	ko05033		ENSG00000022355	K05175
Human Diseases	Infectious diseases	African trypanosomiasis	1	42	0.116449	0.151	ko05143		ENSG00000166501	K19662
Environmental Information Processing	Signal transduction	Hedgehog signaling pathway	1	48	0.131982	0.17	ko04340		ENSG00000082701	K03083
Cellular Processes	Cell motility	Regulation of actin cytoskeleton	2	218	0.133474	0.171	ko04810		ENSG00000070831;ENSG00000100030	K04393+K04371
Organismal Systems	Digestive system	Carbohydrate digestion and absorption	1	49	0.134546	0.171	ko04973		ENSG00000166501	K19662
Organismal Systems	Excretory system	Endocrine and other factor-regulated calcium reabsorption	1	50	0.137102	0.173	ko04961		ENSG00000166501	K19662
Metabolism	Amino acid metabolism	Arginine and proline metabolism	1	51	0.13965	0.175	ko00330		ENSG00000007171	K13241
Human Diseases	Substance dependence	Cocaine addiction	1	53	0.144726	0.18	ko05030		ENSG00000173039	K04735
Organismal Systems	Endocrine system	Regulation of lipolysis in adipocyte	1	56	0.152286	0.187	ko04923		ENSG00000163485	K04265
Human Diseases	Endocrine and metabolic diseases	Type II diabetes mellitus	1	56	0.152286	0.187	ko04930		ENSG00000100030	K04371
Organismal Systems	Endocrine system	Renin secretion	1	67	0.17946	0.219	ko04924		ENSG00000163485	K04265
Organismal Systems	Immune system	Cytosolic DNA-sensing pathway	1	72	0.191534	0.232	ko04623		ENSG00000173039	K04735
Human Diseases	Substance dependence	Amphetamine addiction	1	73	0.193928	0.233	ko05031		ENSG00000166501	K19662
Metabolism	Metabolism of cofactors and vitamins	Retinol metabolism	1	75	0.198696	0.237	ko00830		ENSG00000165092	K07249
Human Diseases	Infectious diseases	Bacterial invasion of epithelial cells	1	77	0.203437	0.241	ko05100		ENSG00000070831	K04393
Organismal Systems	Endocrine system	Thyroid hormone synthesis	1	82	0.215172	0.254	ko04918		ENSG00000166501	K19662
Cellular Processes	Transport and catabolism	Endocytosis	2	305	0.225077	0.264	ko04144		ENSG00000070831;ENSG00000135679	K04393+K06643
Organismal Systems	Endocrine system	Insulin secretion	1	90	0.233603	0.272	ko04911		ENSG00000166501	K19662
Environmental Information Processing	Signal transduction	TGF-beta signaling pathway	1	92	0.238145	0.275	ko04350		ENSG00000100030	K04371
Cellular Processes	Transport and catabolism	Peroxisome	1	94	0.242662	0.279	ko04146		ENSG00000007171	K13241
Organismal Systems	Immune system	Complement and coagulation cascades	1	97	0.249388	0.285	ko04610		ENSG00000106366	K03982
Organismal Systems	Digestive system	Salivary secretion	1	100	0.256058	0.29	ko04970		ENSG00000166501	K19662
Organismal Systems	Digestive system	Pancreatic secretion	1	102	0.260472	0.293	ko04972		ENSG00000166501	K19662
Environmental Information Processing	Signal transduction	Phosphatidylinositol signaling system	1	105	0.267047	0.299	ko04070		ENSG00000166501	K19662
Organismal Systems	Endocrine system	Aldosterone synthesis and secretion	1	107	0.271399	0.302	ko04925		ENSG00000166501	K19662
Organismal Systems	Sensory system	Taste transduction	1	117	0.292789	0.324	ko04742		ENSG00000022355	K05175
Organismal Systems	Immune system	Intestinal immune network for IgA production	1	122	0.303257	0.333	ko04672		ENSG00000109471	K05429
Cellular Processes	Cell growth and death	Oocyte meiosis	1	131	0.321725	0.351	ko04114		ENSG00000100030	K04371
Cellular Processes	Transport and catabolism	Autophagy - animal	1	133	0.325765	0.354	ko04140		ENSG00000100030	K04371
Genetic Information Processing	Folding, sorting and degradation	Ubiquitin mediated proteolysis	1	139	0.337746	0.364	ko04120		ENSG00000135679	K06643
Human Diseases	Immune diseases	Allograft rejection	1	154	0.366811	0.393	ko05330		ENSG00000109471	K05429
Environmental Information Processing	Signal transduction	Phospholipase D signaling pathway	1	157	0.372475	0.397	ko04072		ENSG00000100030	K04371
Human Diseases	Immune diseases	Autoimmune thyroid disease	1	163	0.383658	0.406	ko05320		ENSG00000109471	K05429
Human Diseases	Endocrine and metabolic diseases	Type I diabetes mellitus	1	166	0.389178	0.41	ko04940		ENSG00000109471	K05429
Human Diseases	Cardiovascular diseases	Viral myocarditis	1	168	0.392831	0.411	ko05416		ENSG00000097007	K06619
Organismal Systems	Endocrine system	Estrogen signaling pathway	1	171	0.398271	0.415	ko04915		ENSG00000100030	K04371
Cellular Processes	Cellular community - eukaryotes	Tight junction	1	181	0.416071	0.431	ko04530		ENSG00000070831	K04393
Organismal Systems	Immune system	Natural killer cell mediated cytotoxicity	2	523	0.459898	0.473	ko04650		ENSG00000100030;ENSG00000166501	K04371+K19662
Human Diseases	Neurodegenerative diseases	Huntington disease	1	217	0.476056	0.487	ko05016		ENSG00000141510	K04451
Organismal Systems	Environmental adaptation	Thermogenesis	1	251	0.527244	0.536	ko04714		ENSG00000112062	K04441
Human Diseases	Immune diseases	Graft-versus-host disease	1	314	0.609683	0.617	ko05332		ENSG00000109471	K05429
Environmental Information Processing	Signaling molecules and interaction	Cytokine-cytokine receptor interaction	1	330	0.62831	0.632	ko04060		ENSG00000109471	K05429
Metabolism	Global and overview maps	Metabolic pathways	2	1416	0.936838	0.937	ko01100		ENSG00000007171;ENSG00000165092	K13241+K07249
